# Supplementary material for: Genomic epidemiology of SARS-CoV-2 in Norfolk, UK, March 2020–December 2022
Source: Microb Genom. 2025 Jul 15;11(7):001435. doi: 10.1099/mgen.0.001435 (PMC12282267; doi:10.1099/mgen.0.001435)
Supplement: Uncited Supplementary Material 1. [file mgen-11-01435-s001.xlsx]

## Sheet: COG-UK AUTHOR LIST
The COVID-19 Genomics UK (COG-UK) consortium
FINAL (06-2021 V4)
Funding acquisition, Leadership and supervision, Metadata curation, Project administration, Samples and logistics, Sequencing and analysis, Software and analysis tools, and Visualisation:
Dr Samuel C Robson PhD 13, 84
Funding acquisition, Leadership and supervision, Metadata curation, Project administration, Samples and logistics, Sequencing and analysis, and Software and analysis tools:
Dr Thomas R Connor PhD 11, 74 and Prof Nicholas J Loman PhD 43
Leadership and supervision, Metadata curation, Project administration, Samples and logistics, Sequencing and analysis, Software and analysis tools, and Visualisation:
Dr Tanya Golubchik PhD 5
Funding acquisition, Leadership and supervision, Metadata curation, Samples and logistics, Sequencing and analysis, and Visualisation:
Dr Rocio T Martinez Nunez PhD 46
Funding acquisition, Leadership and supervision, Project administration, Samples and logistics, Sequencing and analysis, and Software and analysis tools:
Dr David Bonsall PhD 5
Funding acquisition, Leadership and supervision, Project administration, Sequencing and analysis, Software and analysis tools, and Visualisation:
Prof Andrew Rambaut DPhil 104
Funding acquisition, Metadata curation, Project administration, Samples and logistics, Sequencing and analysis, and Software and analysis tools:
Dr Luke B Snell MSc, MBBS 12
Leadership and supervision, Metadata curation, Project administration, Samples and logistics, Software and analysis tools, and Visualisation:
Rich Livett MSc 116
Funding acquisition, Leadership and supervision, Metadata curation, Project administration, and Samples and logistics:
Dr Catherine Ludden PhD 20, 70
Funding acquisition, Leadership and supervision, Metadata curation, Samples and logistics, and Sequencing and analysis:
Dr Sally Corden PhD 74 and Dr Eleni Nastouli FRCPath 96, 95, 30
Funding acquisition, Leadership and supervision, Metadata curation, Sequencing and analysis, and Software and analysis tools:
Dr Gaia Nebbia PhD, FRCPath 12
Funding acquisition, Leadership and supervision, Project administration, Samples and logistics, and Sequencing and analysis:
Ian Johnston BSc 116
Leadership and supervision, Metadata curation, Project administration, Samples and logistics, and Sequencing and analysis:
Prof Katrina Lythgoe PhD 5, Dr M. Estee Torok FRCP 19, 20 and Prof Ian G Goodfellow PhD 24
Leadership and supervision, Metadata curation, Project administration, Samples and logistics, and Visualisation:
Dr Jacqui A Prieto PhD 97, 82 and Dr Kordo Saeed MD, FRCPath 97, 83
Leadership and supervision, Metadata curation, Project administration, Sequencing and analysis, and Software and analysis tools:
Dr David K Jackson PhD 116
Leadership and supervision, Metadata curation, Samples and logistics, Sequencing and analysis, and Visualisation:
Dr Catherine Houlihan PhD 96, 94
Leadership and supervision, Metadata curation, Sequencing and analysis, Software and analysis tools, and Visualisation:
Dr Dan Frampton PhD 94, 95
Metadata curation, Project administration, Samples and logistics, Sequencing and analysis, and Software and analysis tools:
Dr William L Hamilton PhD 19 and Dr Adam A Witney PhD 41
Funding acquisition, Samples and logistics, Sequencing and analysis, and Visualisation:
Dr Giselda Bucca PhD 101
Funding acquisition, Leadership and supervision, Metadata curation, and Project administration:
Dr Cassie F Pope PhD40, 41
Funding acquisition, Leadership and supervision, Metadata curation, and Samples and logistics:
Dr Catherine Moore PhD 74
Funding acquisition, Leadership and supervision, Metadata curation, and Sequencing and analysis:
Prof Emma C Thomson PhD, FRCP 53
Funding acquisition, Leadership and supervision, Project administration, and Samples and logistics:
Dr Teresa Cutino-Moguel PhD 2, Dr Ewan M Harrison PhD 116, 102
Funding acquisition, Leadership and supervision, Sequencing and analysis, and Visualisation:
Prof Colin P Smith PhD 101
Leadership and supervision, Metadata curation, Project administration, and Sequencing and analysis:
Fiona Rogan BSc 77
Leadership and supervision, Metadata curation, Project administration, and Samples and logistics:
Shaun M Beckwith MSc 6, Abigail Murray Degree 6, Dawn Singleton HNC 6, Dr Kirstine Eastick PhD, FRCPath 37, Dr Liz A Sheridan PhD 98, Paul Randell MSc, PgD 99, Dr Leigh M Jackson PhD 105, Dr Cristina V Ariani PhD 116 and Dr Sónia Gonçalves PhD 116
Leadership and supervision, Metadata curation, Samples and logistics, and Sequencing and analysis:
Dr Derek J Fairley PhD 3, 77, Prof Matthew W Loose PhD 18 and Joanne Watkins MSc 74
Leadership and supervision, Metadata curation, Samples and logistics, and Visualisation:
Dr Samuel Moses MD 25, 106
Leadership and supervision, Metadata curation, Sequencing and analysis, and Software and analysis tools:
Dr Sam Nicholls PhD 43, Dr Matthew Bull PhD 74 and Dr Roberto Amato PhD 116
Leadership and supervision, Project administration, Samples and logistics, and Sequencing and analysis:
Prof Darren L Smith PhD 36, 65, 66
Leadership and supervision, Sequencing and analysis, Software and analysis tools, and Visualisation:
Prof David M Aanensen PhD 14, 116 and Dr Jeffrey C Barrett PhD 116
Metadata curation, Project administration, Samples and logistics, and Sequencing and analysis:
Dr Beatrix Kele PhD 2, Dr Dinesh Aggarwal MRCP20, 116, 70, Dr James G Shepherd MBCHB, MRCP 53, Dr Martin D Curran PhD 71 and Dr Surendra Parmar PhD 71
Metadata curation, Project administration, Sequencing and analysis, and Software and analysis tools:
Dr Matthew D Parker PhD 109
Metadata curation, Samples and logistics, Sequencing and analysis, and Software and analysis tools:
Dr Catryn Williams PhD 74
Metadata curation, Samples and logistics, Sequencing and analysis, and Visualisation:
Dr Sharon Glaysher PhD 68
Metadata curation, Sequencing and analysis, Software and analysis tools, and Visualisation:
Dr Anthony P Underwood PhD 14, 116, Dr Matthew Bashton PhD 36, 65, Dr Nicole Pacchiarini PhD 74, Dr Katie F Loveson PhD 84 and Matthew Byott MSc 95, 96
Project administration, Sequencing and analysis, Software and analysis tools, and Visualisation:
Dr Alessandro M Carabelli PhD 20
Funding acquisition, Leadership and supervision, and Metadata curation:
Dr Kate E Templeton PhD 56, 104
Funding acquisition, Leadership and supervision, and Project administration:
Prof Sharon J Peacock PhD 20, 70, Dr Thushan I de Silva PhD 109, Dr Dennis Wang PhD 109, Dr Cordelia F Langford PhD 116 and John Sillitoe BEng 116
Funding acquisition, Leadership and supervision, and Samples and logistics:
Prof Rory N Gunson PhD, FRCPath 55
Funding acquisition, Leadership and supervision, and Sequencing and analysis:
Dr Simon Cottrell PhD 74, Dr Justin O’Grady PhD 75, 103 and Prof Dominic Kwiatkowski PhD 116, 108
Leadership and supervision, Metadata curation, and Project administration:
Dr Patrick J Lillie PhD, FRCP 37
Leadership and supervision, Metadata curation, and Samples and logistics:
Dr Nicholas Cortes MBCHB 33, Dr Nathan Moore MBCHB 33, Dr Claire Thomas DPhil 33, Phillipa J Burns MSc, DipRCPath 37, Dr Tabitha W Mahungu FRCPath 80 and Steven Liggett BSc 86
Leadership and supervision, Metadata curation, and Sequencing and analysis:
Angela H Beckett MSc 13, 81 and Prof Matthew TG Holden PhD 73
Leadership and supervision, Project administration, and Samples and logistics:
Dr Lisa J Levett PhD 34, Dr Husam Osman PhD 70, 35 and Dr Mohammed O Hassan-Ibrahim PhD, FRCPath 99
Leadership and supervision, Project administration, and Sequencing and analysis:
Dr David A Simpson PhD 77
Leadership and supervision, Samples and logistics, and Sequencing and analysis:
Dr Meera Chand PhD 72, Prof Ravi K Gupta PhD 102, Prof Alistair C Darby PhD 107 and Prof Steve Paterson PhD 107
Leadership and supervision, Sequencing and analysis, and Software and analysis tools:
Prof Oliver G Pybus DPhil 23, Dr Erik M Volz PhD 39, Prof Daniela de Angelis PhD 52, Prof David L Robertson PhD 53, Dr Andrew J Page PhD 75 and Dr Inigo Martincorena PhD 116
Leadership and supervision, Sequencing and analysis, and Visualisation:
Dr Louise Aigrain PhD 116 and Dr Andrew R Bassett PhD 116
Metadata curation, Project administration, and Samples and logistics:
Dr Nick Wong DPhil, MRCP, FRCPath 50, Dr Yusri Taha MD, PhD 89, Michelle J Erkiert BA 99 and Dr Michael H Spencer Chapman MBBS 116, 102
Metadata curation, Project administration, and Sequencing and analysis:
Dr Rebecca Dewar PhD 56 and Martin P McHugh MSc 56, 111
Metadata curation, Project administration, and Software and analysis tools:
Siddharth Mookerjee MPH 38, 57
Metadata curation, Project administration, and Visualisation:
Stephen Aplin 97, Matthew Harvey 97, Thea Sass 97, Dr Helen Umpleby FRCP 97 and Helen Wheeler 97
Metadata curation, Samples and logistics, and Sequencing and analysis:
Dr James P McKenna PhD 3, Dr Ben Warne MRCP 9, Joshua F Taylor MSc 22, Yasmin Chaudhry BSc 24, Rhys Izuagbe 24, Dr Aminu S Jahun PhD 24, Dr Gregory R Young PhD 36, 65, Dr Claire McMurray PhD 43, Dr Clare M McCann PhD 65, 66, Dr Andrew Nelson PhD 65, 66 and Scott Elliott 68
Metadata curation, Samples and logistics, and Visualisation:
Hannah Lowe MSc 25
Metadata curation, Sequencing and analysis, and Software and analysis tools:
Dr Anna Price PhD 11, Matthew R Crown BSc 65, Dr Sara Rey PhD 74, Dr Sunando Roy PhD 96 and Dr Ben Temperton PhD 105
Metadata curation, Sequencing and analysis, and Visualisation:
Dr Sharif Shaaban PhD 73 and Dr Andrew R Hesketh PhD 101
Project administration, Samples and logistics, and Sequencing and analysis:
Dr Kenneth G Laing PhD41, Dr Irene M Monahan PhD 41 and Dr Judith Heaney PhD 95, 96, 34
Project administration, Samples and logistics, and Visualisation:
Dr Emanuela Pelosi FRCPath 97, Siona Silviera MSc 97 and Dr Eleri Wilson-Davies MD, FRCPath 97
Samples and logistics, Software and analysis tools, and Visualisation:
Dr Helen Fryer PhD 5
Sequencing and analysis, Software and analysis tools, and Visualization:
Dr Helen Adams PhD 4, Dr Louis du Plessis PhD 23, Dr Rob Johnson PhD 39, Dr William T Harvey PhD 53, 42, Dr Joseph Hughes PhD 53, Dr Richard J Orton PhD 53, Dr Lewis G Spurgin PhD 59, Dr Yann Bourgeois PhD 81, Dr Chris Ruis PhD 102, Áine O'Toole MSc 104, Marina Gourtovaia MSc 116 and Dr Theo Sanderson PhD 116
Funding acquisition, and Leadership and supervision:
Dr Christophe Fraser PhD 5, Dr Jonathan Edgeworth PhD, FRCPath 12, Prof Judith Breuer MD 96, 29, Dr Stephen L Michell PhD 105 and Prof John A Todd PhD 115
Funding acquisition, and Project administration:
Michaela John BSc 10 and Dr David Buck PhD 115
Leadership and supervision, and Metadata curation:
Dr Kavitha Gajee MBBS, FRCPath 37 and Dr Gemma L Kay PhD 75
Leadership and supervision, and Project administration:
David Heyburn 74
Leadership and supervision, and Samples and logistics:
Dr Themoula Charalampous PhD 12, 46, Adela Alcolea-Medina 32, 112, Katie Kitchman BSc 37, Prof Alan McNally PhD 43, 93, David T Pritchard MSc, CSci 50, Dr Samir Dervisevic FRCPath 58, Dr Peter Muir PhD 70, Dr Esther Robinson PhD 70, 35, Dr Barry B Vipond PhD 70, Newara A Ramadan MSc, CSci, FIBMS 78, Dr Christopher Jeanes MBBS 90, Danni Weldon BSc 116, Jana Catalan MSc 118 and Neil Jones MSc 118
Leadership and supervision, and Sequencing and analysis:
Dr Ana da Silva Filipe PhD 53, Dr Chris Williams MBBS 74, Marc Fuchs BSc 77, Dr Julia Miskelly PhD 77, Dr Aaron R Jeffries PhD 105, Karen Oliver BSc 116 and Dr Naomi R Park PhD 116
Metadata curation, and Samples and logistics:
Amy Ash BSc 1, Cherian Koshy MSc, CSci, FIBMS 1, Magdalena Barrow 7, Dr Sarah L Buchan PhD 7, Dr Anna Mantzouratou PhD 7, Dr Gemma Clark PhD 15, Dr Christopher W Holmes PhD 16, Sharon Campbell MSc 17, Thomas Davis MSc 21, Ngee Keong Tan MSc 22, Dr Julianne R Brown PhD 29, Dr Kathryn A Harris PhD 29, 2, Stephen P Kidd MSc 33, Dr Paul R Grant PhD 34, Dr	Li Xu-McCrae PhD 35, Dr Alison Cox PhD 38, 63, Pinglawathee Madona 38, 63, Dr Marcus Pond PhD 38, 63, Dr Paul A Randell MBBCh 38, 63, Karen T Withell FIBMS 48, Cheryl Williams MSc 51, Dr Clive Graham MD 60, Rebecca Denton-Smith BSc 62, Emma Swindells BSc 62, Robyn Turnbull BSc 62, Dr Tim J Sloan PhD 67, Dr Andrew Bosworth PhD 70, 35, Stephanie Hutchings 70, Hannah M Pymont MSc 70, Dr Anna Casey P…
Metadata curation, and Sequencing and analysis:
Matthew Carlile BSc 18, Dr Nadine Holmes PhD 18, Dr Christopher Moore PhD 18, Dr Nathaniel Storey PhD 29, Dr Stefan Rooke PhD 73, Dr Gonzalo Yebra PhD 73, Dr Noel Craine DPhil 74, Malorie Perry MSc 74, Dr Nabil-Fareed Alikhan PhD 75, Dr Stephen Bridgett PhD 77, Kate F Cook MScR 84, Christopher Fearn MSc 84, Dr Salman Goudarzi PhD 84, Prof Ronan A Lyons MD 88, Dr Thomas Williams MD 104, Dr Sam T H…
Metadata curation, and Software and analysis tools:
Robert M Davies MA (Cantab) 116
Project administration, and Samples and logistics:
Dr Rahul Batra MD 12, Beth Blane BSc 20, Dr Moira J Spyer PhD 30, 95, 96, Perminder Smith MSc 32, 112, Mehmet Yavus 85, 109, Dr Rachel J Williams PhD 96, Dr Adhyana IK Mahanama MD 97, Dr Buddhini Samaraweera MD 97, Sophia T Girgis MSc 102, Samantha E Hansford CSci 109, Dr Angie Green PhD 115, Dr Charlotte Beaver PhD 116, Katherine L Bellis 116, 102, Matthew J Dorman 116, Sally Kay 116, Liam Prest…
Project administration, and Sequencing and analysis:
Dr Joshua Quick PhD 43
Project administration, and Software and analysis tools:
Radoslaw Poplawski BSc 43
Samples and logistics, and Sequencing and analysis:
Dr Nicola Reynolds PhD 8, Andrew Mack MPhil 11, Dr Arthur Morriss PhD 11, Thomas Whalley BSc 11, Bindi Patel BSc 12, Dr Iliana Georgana PhD 24, Dr Myra Hosmillo PhD 24, Malte L Pinckert MPhil 24, Dr Joanne Stockton PhD 43, Dr John H Henderson PhD 65, Amy Hollis HND 65, Dr William Stanley PhD 65, Dr Wen C Yew PhD 65, Dr Richard Myers PhD 72, Dr Alicia Thornton PhD 72, Alexander Adams BSc 74, Tara …
Samples and logistics, and Software and analysis tools:
Dr Igor Starinskij MSc, MRCP 53
Sequencing and analysis, and Software and analysis tools:
Laura Thomson BSc 5, Joel Southgate MSc 11, 74, Dr Moritz UG Kraemer DPhil 23, Dr Jayna Raghwani PhD 23, Dr Alex E Zarebski PhD 23, Olivia Boyd MSc 39, Lily Geidelberg MSc 39, Dr Chris J Illingworth PhD 52, Dr Chris Jackson PhD 52, Dr David Pascall PhD 52, Dr Sreenu Vattipally PhD 53, Timothy M Freeman MPhil 109, Dr Sharon N Hsu PhD 109, Dr Benjamin B Lindsey MRCP 109, Dr Keith James PhD 116, Kev…
Sequencing and analysis, and Visualisation:
MacGregor Cox MSci 20
Software and analysis tools, and Visualisation:
Dr Khalil Abudahab PhD 14, 116, Mirko Menegazzo 14, Ben EW Taylor MEng 14, 116, Dr Corin A Yeats PhD 14, Afrida Mukaddas BTech 53, Derek W Wright MSc 53, Dr Leonardo de Oliveira Martins PhD 75, Dr Rachel Colquhoun DPhil 104, Verity Hill 104, Dr Ben Jackson PhD 104, Dr JT McCrone PhD 104, Dr Nathan Medd PhD 104, Dr Emily Scher PhD 104 and Jon-Paul Keatley 116
Leadership and supervision:
Dr Tanya Curran PhD 3, Dr Sian Morgan FRCPath 10, Prof Patrick Maxwell PhD 20, Prof Ken Smith PhD 20, Dr Sahar Eldirdiri MBBS, MSc, FRCPath 21, Anita Kenyon MSc 21, Prof Alison H Holmes MD 38, 57, Dr James R Price PhD 38, 57, Dr Tim Wyatt PhD 69, Dr Alison E Mather PhD 75, Dr Timofey Skvortsov PhD 77 and Prof John A Hartley PhD 96
Metadata curation:
Prof Martyn Guest PhD 11, Dr Christine Kitchen PhD 11, Dr Ian Merrick PhD 11, Robert Munn BSc 11, Dr Beatrice Bertolusso Degree 33, Dr Jessica Lynch MBCHB 33, Dr Gabrielle Vernet MBBS 33, Stuart Kirk MSc 34, Dr Elizabeth Wastnedge MD 56, Dr Rachael Stanley PhD 58, Giles Idle 64, Dr Declan T Bradley PhD 69, 77, Nicholas F Killough MSc 69, Dr Jennifer Poyner MD 79 and Matilde Mori BSc 110
Project administration:
Owen Jones BSc 11, Victoria Wright BSc 18, Ellena Brooks MA 20, Carol M Churcher BSc 20, Dr Laia Delgado Callico PhD 20, Mireille Fragakis HND 20, Dr Katerina Galai PhD 20, 70, Dr Andrew Jermy PhD 20, Sarah Judges BA 20, Anna Markov BSc 20, Georgina M McManus BSc 20, Kim S Smith 20, Peter M D Thomas-McEwen MSc 20, Dr Elaine Westwick PhD 20, Dr Stephen W Attwood PhD 23, Dr Frances Bolt PhD 38, 57,…
Samples and logistics:
Amita Patel BSc 12, Dr Louise Berry PhD 15, Dr Tim Boswell PhD 15, Dr Vicki M Fleming PhD 15, Dr Hannah C Howson-Wells PhD 15, Dr Amelia Joseph PhD 15, Manjinder Khakh 15, Dr Michelle M Lister PhD 15, Paul W Bird MSc, MRes 16, Karlie Fallon 16, Thomas Helmer 16, Dr Claire L McMurray PhD 16, Mina Odedra BSc 16, Jessica Shaw BSc 16, Dr Julian W Tang PhD 16, Nicholas J Willford MSc 16, Victoria Blak…
Sequencing and analysis:
Safiah Afifi BSc 10, Robert Beer BSc 10, Joshua Maksimovic FD 10, Kathryn McCluggage Masters 10, Karla Spellman FD 10, Catherine Bresner BSc 11, William Fuller BSc 11, Dr Angela Marchbank BSc 11, Trudy Workman HNC 11, Dr Ekaterina Shelest PhD 13, 81, Dr Johnny Debebe PhD 18, Dr Fei Sang PhD 18, Dr Sarah Francois PhD 23, Bernardo Gutierrez MSc 23, Dr Tetyana I Vasylyeva DPhil 23, Dr Flavia Flavian…
Software and analysis tools:
Dr Will Rowe PhD43, Amy Gaskin MSc 74, Dr Thanh Le-Viet PhD 75, James Bonfield BSc 116, Jennifier Liddle 116 and Andrew Whitwham BSc 116
1 Barking, Havering and Redbridge University Hospitals NHS Trust, 2 Barts Health NHS Trust, 3 Belfast Health & Social Care Trust, 4 Betsi Cadwaladr University Health Board, 5 Big Data Institute, Nuffield Department of Medicine, University of Oxford, 6 Blackpool Teaching Hospitals NHS Foundation Trust, 7 Bournemouth University, 8 Cambridge Stem Cell Institute, University of Cambridge, 9 Cambridge …

## Sheet: ST1
Norfolk COG-UK SARS-CoV-2 Sequences NB: For sequences where no gisaid_id was provided in the COG-UK dataset, sequences can be found searching the provided sequence name in the public COG-UK sequence file			Suffolk COG-UK SARS-CoV-2 Sequences NB: For sequences where no gisaid_id was provided in the COG-UK dataset, sequences can be found searching the provided sequence name in the public COG-UK sequence file			Hertfordshire COG-UK SARS-CoV-2 Sequences NB: For sequences where no gisaid_id was provided in the COG-UK dataset, sequences can be found searching the provided sequence name in the public COG-UK sequence file
sequence_name	gisaid_id		sequence_name	gisaid_id		sequence_name	gisaid_id
England/ALDP-10925D4/2021	EPI_ISL_877903		England/ALDP-13267EB/2021	EPI_ISL_1247219		England/LSPA-3266940A/2022
England/ALDP-115C405/2021	EPI_ISL_991824		England/ALDP-1535732/2021	EPI_ISL_1830064		England/LSPA-3266C874/2022
England/ALDP-115DEBB/2021	EPI_ISL_937805		England/ALDP-157CACD/2021	EPI_ISL_2171772		England/LSPA-3266BF70/2022
England/ALDP-115DED9/2021	EPI_ISL_937588		England/ALDP-1602B04/2021	EPI_ISL_2539433		England/BRBR-32669C7B/2022
England/ALDP-115E10C/2021	EPI_ISL_937689		England/ALDP-164A8EB/2021	EPI_ISL_2538941		England/BRBR-32669B6F/2022
England/ALDP-14AFE99/2021	EPI_ISL_1504245		England/ALDP-1652CE4/2021	EPI_ISL_2541718		England/BRBR-326693A3/2022
England/ALDP-15BD6EA/2021	EPI_ISL_2366048		England/ALDP-16F42E2/2021	EPI_ISL_2639632		England/BRBR-326699CF/2022
England/ALDP-16202B0/2021	EPI_ISL_2486655		England/ALDP-17154F3/2021	EPI_ISL_2664557		England/LSPA-326715DF/2022
England/ALDP-172C72D/2021	EPI_ISL_2703162		England/ALDP-17300C1/2021	EPI_ISL_2701067		England/LSPA-326705FE/2022
England/ALDP-172CAF7/2021	EPI_ISL_2703364		England/ALDP-173775C/2021	EPI_ISL_2701890		England/LSPA-3267035E/2022
England/ALDP-172CB9A/2021	EPI_ISL_2703359		England/ALDP-1778BDB/2021	EPI_ISL_2717708		England/LSPA-32671250/2022
England/ALDP-1730BC0/2021	EPI_ISL_2703744		England/ALDP-17B4A8B/2021	EPI_ISL_2765724		England/LSPA-32670C53/2022
England/ALDP-1733B45/2021	EPI_ISL_2682343		England/ALDP-185367A/2021	EPI_ISL_2914350		England/LSPA-3266B17A/2022
England/ALDP-1735FCF/2021	EPI_ISL_2702718		England/ALDP-188E807/2021	EPI_ISL_2962610		England/LSPA-3267142D/2022
England/ALDP-17361AA/2021	EPI_ISL_2702726		England/ALDP-18917D7/2021	EPI_ISL_2911619		England/LSPA-326708C8/2022
England/ALDP-17862F3/2021	EPI_ISL_2767898		England/ALDP-190F2D2/2021	EPI_ISL_2994158		England/LSPA-32671144/2022
England/ALDP-17C9AFC/2021	EPI_ISL_2804745		England/ALDP-1918F48/2021	EPI_ISL_3013292		England/LSPA-32670EE4/2022
England/ALDP-17D13D8/2021	EPI_ISL_2804539		England/ALDP-1946B89/2021	EPI_ISL_3041892		England/LSPA-3266F905/2022
England/ALDP-17D2568/2021	EPI_ISL_2804297		England/ALDP-1946C2C/2021	EPI_ISL_3041782		England/LSPA-326711F9/2022
England/ALDP-17F4515/2021	EPI_ISL_2830340		England/ALDP-1946C3B/2021	EPI_ISL_3041902		England/LSPA-3267027F/2022
England/ALDP-182626D/2021	EPI_ISL_2867253		England/ALDP-194D79D/2021	EPI_ISL_3042435		England/LSPA-326705B2/2022
England/ALDP-1826670/2021	EPI_ISL_2867038		England/ALDP-194D8D6/2021	EPI_ISL_3042402		England/LSPA-3266B532/2022
England/ALDP-18672D9/2021	EPI_ISL_2910252		England/ALDP-194E617/2021	EPI_ISL_3042065		England/BRBR-3266A0C9/2022
England/ALDP-1868D22/2021	EPI_ISL_2907849		England/ALDP-194E680/2021	EPI_ISL_3042258		England/LSPA-3266B462/2022
England/ALDP-188E588/2021	EPI_ISL_2962530		England/ALDP-194E83F/2021	EPI_ISL_3042130		England/LSPA-3266CA14/2022
England/ALDP-188E6D0/2021	EPI_ISL_2962646		England/ALDP-194EB63/2021	EPI_ISL_3042154		England/BRBR-32669D96/2022
England/ALDP-188E825/2021	EPI_ISL_2962728		England/ALDP-1A6EC2D/2021	EPI_ISL_3284806		England/BRBR-32669D69/2022
England/ALDP-188E931/2021	EPI_ISL_2962542		England/ALDP-1B07C07/2021	EPI_ISL_3379000		England/LSPA-3266DC86/2022
England/ALDP-188EAD4/2021	EPI_ISL_2962536		England/ALDP-1BBE7C2/2021	EPI_ISL_3641158		England/LSPA-3266D99E/2022
England/ALDP-18A799C/2021	EPI_ISL_2960733		England/ALDP-1C990B2/2021	EPI_ISL_3836926		England/LSPA-32667D98/2022
England/ALDP-18A7A4E/2021	EPI_ISL_2960785		England/ALDP-1CFC026/2021	EPI_ISL_3992555		England/LSPA-32668465/2022
England/ALDP-18AA1FB/2021	EPI_ISL_2973908		England/ALDP-1DD87C0/2021	EPI_ISL_4189289		England/LSPA-326666AD/2022
England/ALDP-18AC33F/2021	EPI_ISL_2973975		England/ALDP-1E74AAE/2021	EPI_ISL_4353032		England/LSPA-32664FC2/2022
England/ALDP-18AC43C/2021	EPI_ISL_2973843		England/ALDP-1EF2A99/2021	EPI_ISL_4522251		England/LSPA-32665820/2022
England/ALDP-18B74A7/2021	EPI_ISL_2960933		England/ALDP-205268F/2021	EPI_ISL_5038188		England/LSPA-326707F8/2022
England/ALDP-18B75FF/2021	EPI_ISL_2960906		England/ALDP-20A2B63/2021	EPI_ISL_5189209		England/BRBR-32679ECD/2022
England/ALDP-18BA714/2021	EPI_ISL_2971374		England/ALDP-292A62D/2021	EPI_ISL_6156058		England/BRBR-3267ACFF/2022
England/ALDP-18BA78D/2021	EPI_ISL_2971235		England/ALDP-2A6FA98/2021	EPI_ISL_6579553		England/LSPA-32666EB4/2022
England/ALDP-18BAAEE/2021	EPI_ISL_2971224		England/ALDP-2A714D1/2021	EPI_ISL_6579408		England/LSPA-326683FF/2022
England/ALDP-18BAB90/2021	EPI_ISL_2971344		England/ALDP-2A71A2A/2021	EPI_ISL_6579680		England/LSPA-32668A45/2022
England/ALDP-18BABDC/2021	EPI_ISL_2971409		England/ALDP-2A71C7F/2021	EPI_ISL_6579657		England/LSPA-326644C3/2022
England/ALDP-18CF6A6/2021	EPI_ISL_2973545		England/ALDP-2A768B2/2021	EPI_ISL_6580507		England/LSPA-32668993/2022
England/ALDP-18FFE3C/2021	EPI_ISL_3070127		England/ALDP-2A86776/2021	EPI_ISL_6579906		England/LSPA-320D3C72/2022
England/ALDP-1900259/2021	EPI_ISL_3070274		England/ALDP-2A86FBA/2021	EPI_ISL_6577959		England/LSPA-320D9526/2022
England/ALDP-1911343/2021	EPI_ISL_2994641		England/ALDP-2A870F2/2021	EPI_ISL_6577812		England/LSPA-320D934A/2022
England/ALDP-191147D/2021	EPI_ISL_2994584		England/ALDP-2A87380/2021	EPI_ISL_6578118		England/BRBR-3266496A/2022	EPI_ISL_16390438
England/ALDP-1915752/2021	EPI_ISL_3013835		England/ALDP-2A889BA/2021	EPI_ISL_6580128		England/BRBR-326642AB/2022	EPI_ISL_16390461
England/ALDP-19157BC/2021	EPI_ISL_3013725		England/ALDP-2A89193/2021	EPI_ISL_6580249		England/BRBR-32665DA9/2022	EPI_ISL_16390478
England/ALDP-191589B/2021	EPI_ISL_3013700		England/ALDP-2A89272/2021	EPI_ISL_6580340		England/BRBR-32664E89/2022	EPI_ISL_16390498
England/ALDP-1915C62/2021	EPI_ISL_3013819		England/ALDP-2A896C1/2021	EPI_ISL_6580132		England/BRBR-32664663/2022	EPI_ISL_16390524
England/ALDP-1918D3F/2021	EPI_ISL_3013181		England/ALDP-2A89773/2021	EPI_ISL_6580126		England/LSPA-3265D6B8/2022	EPI_ISL_16390535
England/ALDP-1919114/2021	EPI_ISL_3013297		England/ALDP-2DF8C6E/2021	EPI_ISL_7842612		England/LSPA-3265D71F/2022	EPI_ISL_16390650
England/ALDP-191B895/2021	EPI_ISL_3043656		England/ALDP-2E2950E/2021	EPI_ISL_7819877		England/LSPA-3265D82B/2022	EPI_ISL_16390718
England/ALDP-191B992/2021	EPI_ISL_3043564		England/ALDP-2E2954A/2021	EPI_ISL_7819909		England/QEUH-32645AE4/2022	EPI_ISL_16375039
England/ALDP-191B9FC/2021	EPI_ISL_3043636		England/ALDP-2E2993F/2021	EPI_ISL_7819762		England/QEUH-326466B2/2022	EPI_ISL_16375049
England/ALDP-192F8E9/2021	EPI_ISL_3027353		England/ALDP-2E30294/2021	EPI_ISL_7819583		England/QEUH-326564A6/2022	EPI_ISL_16406291
England/ALDP-192FA3E/2021	EPI_ISL_3027410		England/ALDP-2E302C1/2021	EPI_ISL_7819289		England/QEUH-3264663A/2022	EPI_ISL_16406396
England/ALDP-192FA4D/2021	EPI_ISL_3027268		England/ALDP-2E33316/2021	EPI_ISL_7819861		England/LSPA-32658E00/2022	EPI_ISL_16406403
England/ALDP-192FB95/2021	EPI_ISL_3027391		England/ALDP-2E33325/2021	EPI_ISL_7819751		England/LSPA-3264A706/2022	EPI_ISL_16406427
England/ALDP-192FBD1/2021	EPI_ISL_3027303		England/ALDP-2E33334/2021	EPI_ISL_7819646		England/QEUH-32647095/2022	EPI_ISL_16406518
England/ALDP-192FBE0/2021	EPI_ISL_3027159		England/ALDP-2E3347D/2021	EPI_ISL_7819867		England/LSPA-3264AAC1/2022	EPI_ISL_16406589
England/ALDP-192FC92/2021	EPI_ISL_3027416		England/ALDP-2E3348C/2021	EPI_ISL_7819793		England/QEUH-32654D07/2022
England/ALDP-192FCFC/2021	EPI_ISL_3027338		England/ALDP-2E334F5/2021	EPI_ISL_7819919		England/QEUH-32652D36/2022
England/ALDP-192FDDB/2021	EPI_ISL_3027393		England/ALDP-2E33510/2021	EPI_ISL_7819940		England/LSPA-3264BB90/2022	EPI_ISL_16406960
England/ALDP-1946A6E/2021	EPI_ISL_3041904		England/ALDP-2E335E3/2021	EPI_ISL_7819749		England/LSPA-32649619/2022	EPI_ISL_16406982
England/ALDP-1946B01/2021	EPI_ISL_3041922		England/ALDP-2E336A4/2021	EPI_ISL_7819697		England/LSPA-3264A40F/2022	EPI_ISL_16407072
England/ALDP-1946B5C/2021	EPI_ISL_3041811		England/ALDP-2E33774/2021	EPI_ISL_7819666		England/LSPA-3264902A/2022	EPI_ISL_16407152
England/ALDP-1946C59/2021	EPI_ISL_3041856		England/ALDP-2E33783/2021	EPI_ISL_7819787		England/LSPA-3264A821/2022	EPI_ISL_16407171
England/ALDP-1946CA4/2021	EPI_ISL_3042040		England/ALDP-2E337A1/2021	EPI_ISL_7819645		England/LSPA-32648C72/2022	EPI_ISL_16407204
England/ALDP-1946D29/2021	EPI_ISL_3041931		England/ALDP-2E351DE/2021	EPI_ISL_7819677		England/QEUH-32646CED/2022
England/ALDP-1946D38/2021	EPI_ISL_3041930		England/ALDP-2E42EC8/2021	EPI_ISL_7838941		England/LSPA-3265A554/2022	EPI_ISL_16407298
England/ALDP-1946D47/2021	EPI_ISL_3042010		England/ALDP-2E42EE6/2021	EPI_ISL_7839016		England/LSPA-3265B6E7/2022	EPI_ISL_16407311
England/ALDP-1946D56/2021	EPI_ISL_3041934		England/ALDP-2E42F5C/2021	EPI_ISL_7839105		England/LSPA-32659519/2022	EPI_ISL_16407329
England/ALDP-1946DED/2021	EPI_ISL_3041851		England/ALDP-2E4303A/2021	EPI_ISL_7839011		England/QEUH-3264670A/2022
England/ALDP-1946DFC/2021	EPI_ISL_3042032		England/ALDP-2E43085/2021	EPI_ISL_7839182		England/QEUH-32652F21/2022
England/ALDP-1946E80/2021	EPI_ISL_3041932		England/ALDP-2E430D0/2021	EPI_ISL_7838975		England/QEUH-32647578/2022
England/ALDP-1946EAE/2021	EPI_ISL_3041814		England/ALDP-2E4310A/2021	EPI_ISL_7839064		England/QEUH-326530E1/2022
England/ALDP-1946EBD/2021	EPI_ISL_3041925		England/ALDP-2E43137/2021	EPI_ISL_7839029		England/LSPA-3265894B/2022	EPI_ISL_16405983
England/ALDP-1946F14/2021	EPI_ISL_3042035		England/ALDP-2E43164/2021	EPI_ISL_7839027		England/QEUH-3265597B/2022
England/ALDP-1946F32/2021	EPI_ISL_3042030		England/ALDP-2E43182/2021	EPI_ISL_7839240		England/QEUH-32654138/2022
England/ALDP-1946F50/2021	EPI_ISL_3041833		England/ALDP-2E4328F/2021	EPI_ISL_7839094		England/LSPA-3265A91C/2022	EPI_ISL_16406032
England/ALDP-194D4A5/2021	EPI_ISL_3042474		England/ALDP-2E4329E/2021	EPI_ISL_7839115		England/QEUH-326574C3/2022
England/ALDP-194D5B1/2021	EPI_ISL_3042572		England/ALDP-2E44BA1/2021	EPI_ISL_7838994		England/QEUH-32645413/2022
England/ALDP-194D5C0/2021	EPI_ISL_3042498		England/ALDP-2E44BED/2021	EPI_ISL_7839109		England/QEUH-32645659/2022
England/ALDP-194D663/2021	EPI_ISL_3042464		England/ALDP-2E44C08/2021	EPI_ISL_7839164		England/LSPA-32642B3F/2022	EPI_ISL_16356139
England/ALDP-194D715/2021	EPI_ISL_3042357		England/ALDP-2E8A85D/2021	EPI_ISL_7894328		England/QEUH-326429EA/2022	EPI_ISL_16375154
England/ALDP-194D751/2021	EPI_ISL_3042423		England/ALDP-2E8A8A8/2021	EPI_ISL_7894223		England/QEUH-32644FD7/2022	EPI_ISL_16375191
England/ALDP-194D7F7/2021	EPI_ISL_3042385		England/ALDP-2E8A94B/2021	EPI_ISL_7894349		England/QEUH-32643BC5/2022	EPI_ISL_16375192
England/ALDP-194D8E5/2021	EPI_ISL_3042396		England/ALDP-2E8A9C3/2021	EPI_ISL_7894229		England/QEUH-32642FD9/2022	EPI_ISL_16375199
England/ALDP-194D9A6/2021	EPI_ISL_3042499		England/ALDP-2E8AEC4/2021	EPI_ISL_7894250		England/LSPA-3263C127/2022	EPI_ISL_16356254
England/ALDP-194D9D3/2021	EPI_ISL_3042343		England/ALDP-2E8F4CD/2021	EPI_ISL_7958894		England/QEUH-3263F5CE/2022	EPI_ISL_16375269
England/ALDP-194E653/2021	EPI_ISL_3042104		England/ALDP-2E8F506/2021	EPI_ISL_7959073		England/LSPA-32641101/2022	EPI_ISL_16356341
England/ALDP-194E91E/2021	EPI_ISL_3042052		England/ALDP-2E8F524/2021	EPI_ISL_7958935		England/QEUH-3263F704/2022	EPI_ISL_16375313
England/ALDP-194E92D/2021	EPI_ISL_3042102		England/ALDP-2E8F57F/2021	EPI_ISL_7958873		England/LSPA-3261CD29/2022	EPI_ISL_16345041
England/ALDP-197824D/2021	EPI_ISL_3097703		England/ALDP-2E8F621/2021	EPI_ISL_7959091		England/LSPA-3261F5F1/2022	EPI_ISL_16345056
England/ALDP-19958FD/2021	EPI_ISL_3093187		England/ALDP-2E8F66D/2021	EPI_ISL_7958918		England/LSPA-3261E7A1/2022	EPI_ISL_16345060
England/ALDP-1A6BFCD/2021	EPI_ISL_3249420		England/ALDP-2E8F69A/2021	EPI_ISL_7958976		England/LSPA-3261F56A/2022	EPI_ISL_16345082
England/ALDP-1ADFC18/2021	EPI_ISL_3337719		England/ALDP-2E8F6A9/2021	EPI_ISL_7959040		England/LSPA-3261D924/2022	EPI_ISL_16345085
England/ALDP-1BD8B5D/2021	EPI_ISL_3582450		England/ALDP-2E8F6F4/2021	EPI_ISL_7959095		England/LSPA-3261CE44/2022	EPI_ISL_16345107
England/ALDP-1C997EA/2021	EPI_ISL_3836664		England/ALDP-2E8F74C/2021	EPI_ISL_7958882		England/LSPA-3261DC2B/2022	EPI_ISL_16345129
England/ALDP-1D98F6A/2021	EPI_ISL_4087427		England/ALDP-2E8F75B/2021	EPI_ISL_7958973		England/LSPA-3261DF7D/2022	EPI_ISL_16345153
England/ALDP-1D98FE2/2021	EPI_ISL_4087573		England/ALDP-2E8F779/2021	EPI_ISL_7958862		England/LSPA-3261D1B3/2022	EPI_ISL_16345178
England/ALDP-1E563A7/2021	EPI_ISL_4323159		England/ALDP-2E8F788/2021	EPI_ISL_7958832		England/LSPA-3261D5A8/2022	EPI_ISL_16345180
England/ALDP-1E8D1F8/2021	EPI_ISL_4402901		England/ALDP-2E8F885/2021	EPI_ISL_7958995		England/LSPA-3261E8AE/2022	EPI_ISL_16345187
England/ALDP-1FD83CA/2021	EPI_ISL_4899846		England/ALDP-2E8F894/2021	EPI_ISL_7958850		England/LSPA-3261DF04/2022	EPI_ISL_16345194
England/ALDP-28506A7/2021	EPI_ISL_5830567		England/ALDP-2E8F8B2/2021	EPI_ISL_7958852		England/QEUH-3261DF6E/2022	EPI_ISL_16350618
England/ALDP-2885AAD/2021	EPI_ISL_5966251		England/ALDP-2E8F8FE/2021	EPI_ISL_7958899		England/QEUH-32644380/2022	EPI_ISL_16350647
England/ALDP-28B76AE/2021	EPI_ISL_5996711		England/ALDP-2E8F90A/2021	EPI_ISL_7959130		England/LSPA-3263DC9E/2022	EPI_ISL_16345331
England/ALDP-2A6EC75/2021	EPI_ISL_6546601		England/ALDP-2E8F982/2021	EPI_ISL_7958877		England/LSPA-32642610/2022	EPI_ISL_16407723
England/ALDP-2A6ED54/2021	EPI_ISL_6546900		England/ALDP-2E8F9BF/2021	EPI_ISL_7958913		England/LSPA-3263D232/2022	EPI_ISL_16333300
England/ALDP-2A6F791/2021	EPI_ISL_6579521		England/ALDP-2E8FA25/2021	EPI_ISL_7959096		England/LSPA-3263CEE4/2022	EPI_ISL_16333344
England/ALDP-2A6F834/2021	EPI_ISL_6579595		England/ALDP-2E8FA61/2021	EPI_ISL_7960209		England/QEUH-3263ED8B/2022	EPI_ISL_16344360
England/ALDP-2A6FA10/2021	EPI_ISL_6579383		England/ALDP-2E8FC01/2021	EPI_ISL_7961164		England/LSPA-326404EB/2022	EPI_ISL_16285395
England/ALDP-2A6FA3E/2021	EPI_ISL_6579436		England/ALDP-2E8FF08/2021	EPI_ISL_7961175		England/LSPA-3263FCF6/2022	EPI_ISL_16285402
England/ALDP-2A6FAD4/2021	EPI_ISL_6579562		England/ALDP-2E901B3/2021	EPI_ISL_7961043		England/LSPA-32641D0D/2022	EPI_ISL_16285514
England/ALDP-2A6FB77/2021	EPI_ISL_6579382		England/ALDP-2E9056C/2021	EPI_ISL_7961046		England/LSPA-32637B6A/2022	EPI_ISL_16285632
England/ALDP-2A7150B/2021	EPI_ISL_6579578		England/ALDP-2E9058A/2021	EPI_ISL_7960982		England/LSPA-32637FF5/2022	EPI_ISL_16285653
England/ALDP-2A71635/2021	EPI_ISL_6579518		England/ALDP-2E90D19/2021	EPI_ISL_7969085		England/LSPA-326394E5/2022	EPI_ISL_16285660
England/ALDP-2A716BD/2021	EPI_ISL_6579546		England/ALDP-2E91000/2021	EPI_ISL_7968445		England/LSPA-32639694/2022	EPI_ISL_16285661
England/ALDP-2A71732/2021	EPI_ISL_6579438		England/ALDP-2E91079/2021	EPI_ISL_7969061		England/LSPA-32638E51/2022	EPI_ISL_16285669
England/ALDP-2A7179C/2021	EPI_ISL_6579424		England/ALDP-2E910A6/2021	EPI_ISL_7969140		England/LSPA-3263FFB1/2022	EPI_ISL_16285682
England/ALDP-2A717E7/2021	EPI_ISL_6579346		England/ALDP-2E910F1/2021	EPI_ISL_7968945		England/QEUH-326391C0/2022	EPI_ISL_16300571
England/ALDP-2A71811/2021	EPI_ISL_6579387		England/ALDP-2E9110D/2021	EPI_ISL_7968891		England/LSPA-32639351/2022	EPI_ISL_16285690
England/ALDP-2A71899/2021	EPI_ISL_6579594		England/ALDP-2E911A3/2021	EPI_ISL_7969060		England/QEUH-32636F41/2022	EPI_ISL_16300573
England/ALDP-2A71E97/2021	EPI_ISL_6579751		England/ALDP-2E911B2/2021	EPI_ISL_7969221		England/LSPA-3263898D/2022	EPI_ISL_16285708
England/ALDP-2A766E5/2021	EPI_ISL_6580620		England/ALDP-2EAFBB3/2021	EPI_ISL_7974192		England/QEUH-32638FB8/2022	EPI_ISL_16300584
England/ALDP-2A76A61/2021	EPI_ISL_6580475		England/ALDP-2F4FECA/2021	EPI_ISL_8084290		England/LSPA-3263FC9C/2022	EPI_ISL_16285765
England/ALDP-2A76ABC/2021	EPI_ISL_6580477		England/ALDP-2FBE1EB/2021	EPI_ISL_8245334		England/LSPA-32636DCF/2022	EPI_ISL_16285778
England/ALDP-2A7848F/2021	EPI_ISL_6579405		England/ALDP-2FC3022/2021	EPI_ISL_8243928		England/LSPA-3263849B/2022	EPI_ISL_16285793
England/ALDP-2A86749/2021	EPI_ISL_6580081		England/ALDP-2FCA2DA/2021	EPI_ISL_8235314		England/LSPA-32640E1A/2022	EPI_ISL_16285804
England/ALDP-2A86EF9/2021	EPI_ISL_6577845		England/ALDP-2FE5E4E/2021	EPI_ISL_8462158		England/LSPA-32637678/2022	EPI_ISL_16285823
England/ALDP-2A870D4/2021	EPI_ISL_6577865		England/ALDP-30463FD/2021	EPI_ISL_8386195		England/LSPA-32635CB4/2022	EPI_ISL_16286243
England/ALDP-2A872DE/2021	EPI_ISL_6578112		England/ALDP-32E6A16/2022	EPI_ISL_8993812		England/LSPA-3263AA79/2022	EPI_ISL_16286281
England/ALDP-2A8739F/2021	EPI_ISL_6577901		England/ALDP-3311CFD/2022	EPI_ISL_9071262		England/LSPA-32639B77/2022	EPI_ISL_16286332
England/ALDP-2B2ABA4/2021	EPI_ISL_6799168		England/ALDP-3360916/2022	EPI_ISL_9171984		England/LSPA-32634AAC/2022	EPI_ISL_16286372
England/ALDP-2CD3C79/2021	EPI_ISL_7393407		England/ALDP-33A1F53/2022	EPI_ISL_9247471		England/LSPA-32639B1D/2022	EPI_ISL_16286389
England/ALDP-2DA874E/2021	EPI_ISL_7624812		England/ALDP-36B6BAF/2022	EPI_ISL_10109391		England/LSPA-32639F02/2022	EPI_ISL_16286439
England/ALDP-2E26228/2021	EPI_ISL_7841215		England/ALDP-3732D0E/2022	EPI_ISL_10472758		England/LSPA-3263956A/2022	EPI_ISL_16286578
England/ALDP-2E29498/2021	EPI_ISL_7819732		England/ALDP-37432A1/2022	EPI_ISL_10469194		England/QEUH-32639E9C/2022	EPI_ISL_16286658
England/ALDP-2E334E6/2021	EPI_ISL_7819857		England/ALDP-37D8599/2022	EPI_ISL_10413398		England/LSPA-3263810D/2022	EPI_ISL_16286713
England/ALDP-2E8AE3D/2021	EPI_ISL_7894383		England/ALDP-599EA3/2020			England/QEUH-3263AF2F/2022	EPI_ISL_16286741
England/ALDP-2E8AE79/2021	EPI_ISL_7894410		England/ALDP-95258F/2020	EPI_ISL_553924		England/LSPA-3263B119/2022	EPI_ISL_16285848
England/ALDP-2E8AEB5/2021	EPI_ISL_7894263		England/ALDP-9EDC0C/2020	EPI_ISL_580706		England/LSPA-3263B42F/2022	EPI_ISL_16285868
England/ALDP-2E8AF49/2021	EPI_ISL_7894469		England/ALDP-9EDC2A/2020	EPI_ISL_580690		England/QEUH-32636B01/2022	EPI_ISL_16285880
England/ALDP-2E8B0EB/2021	EPI_ISL_7894392		England/ALDP-9EDC48/2020	EPI_ISL_580699		England/QEUH-3263805B/2022	EPI_ISL_16285887
England/ALDP-2E8B160/2021	EPI_ISL_7894179		England/ALDP-9EDC75/2020	EPI_ISL_580737		England/QEUH-3263703E/2022	EPI_ISL_16285898
England/ALDP-2E8B203/2021	EPI_ISL_7894256		England/ALDP-9EDD54/2020	EPI_ISL_580764		England/LSPA-3263B999/2022	EPI_ISL_16285911
England/ALDP-2E8B212/2021	EPI_ISL_7894288		England/ALDP-A6FE65/2020	EPI_ISL_608333		England/LSPA-3263A53C/2022	EPI_ISL_16285987
England/ALDP-2E8D034/2021	EPI_ISL_7894191		England/ALDP-B1A5EB/2020	EPI_ISL_647603		England/LSPA-3263B146/2022	EPI_ISL_16286005
England/ALDP-2E8D043/2021	EPI_ISL_7894338		England/ALDP-B5B94C/2020	EPI_ISL_655353		England/LSPA-3263B6B0/2022	EPI_ISL_16286029
England/ALDP-2E8D0BC/2021	EPI_ISL_7894359		England/ALDP-B5B95B/2020	EPI_ISL_655280		England/LSPA-32639E50/2022	EPI_ISL_16286036
England/ALDP-2E8D0CB/2021	EPI_ISL_7894447		England/ALDP-B5B96A/2020	EPI_ISL_655505		England/LSPA-3263A718/2022	EPI_ISL_16286037
England/ALDP-2E8DD88/2021	EPI_ISL_7958998		England/ALDP-B5B997/2020	EPI_ISL_655633		England/LSPA-3263B61A/2022	EPI_ISL_16286097
England/ALDP-2E8DDB5/2021	EPI_ISL_7958917		England/ALDP-B5B9A6/2020	EPI_ISL_655460		England/LSPA-3263B805/2022	EPI_ISL_16286120
England/ALDP-2E8DF28/2021	EPI_ISL_7958977		England/ALDP-B5B9B5/2020	EPI_ISL_655584		England/QEUH-326384B9/2022	EPI_ISL_16286143
England/ALDP-2E8E9A1/2021	EPI_ISL_7959042		England/ALDP-B5B9C4/2020	EPI_ISL_655526		England/LSPA-3263AF01/2022	EPI_ISL_16286147
England/ALDP-2E8E9DE/2021	EPI_ISL_7958922		England/ALDP-B5B9D3/2020	EPI_ISL_655541		England/LSPA-32635FBB/2022	EPI_ISL_16278071
England/ALDP-2E8EA53/2021	EPI_ISL_7960856		England/ALDP-B5B9E2/2020	EPI_ISL_655577		England/LSPA-32636327/2022	EPI_ISL_16278080
England/ALDP-2E8EB9C/2021	EPI_ISL_7960858		England/ALDP-B5B9F1/2020	EPI_ISL_655499		England/LSPA-32635AD8/2022	EPI_ISL_16278147
England/ALDP-2E8EC4E/2021	EPI_ISL_7958860		England/ALDP-B5BA0D/2020	EPI_ISL_655410		England/LSPA-3262EDCA/2022	EPI_ISL_16274168
England/ALDP-2E8EC5D/2021	EPI_ISL_7958914		England/ALDP-B5BA1C/2020	EPI_ISL_655509		England/QEUH-32632516/2022	EPI_ISL_16278228
England/ALDP-2E8EC6C/2021	EPI_ISL_7959116		England/ALDP-B5BA3A/2020	EPI_ISL_655331		England/QEUH-32633ACB/2022	EPI_ISL_16278247
England/ALDP-2E8F4BE/2021	EPI_ISL_7958857		England/ALDP-B5BA49/2020	EPI_ISL_655394		England/QEUH-32632D78/2022	EPI_ISL_16278255
England/ALDP-2E8F5CA/2021	EPI_ISL_7959120		England/ALDP-B62098/2020	EPI_ISL_656407		England/LSPA-32632EC0/2022	EPI_ISL_16274418
England/ALDP-2E8F72E/2021	EPI_ISL_7960871		England/ALDP-B620A7/2020	EPI_ISL_656575		England/QEUH-32632367/2022	EPI_ISL_16278270
England/ALDP-2E8F849/2021	EPI_ISL_7959102		England/ALDP-B620B6/2020	EPI_ISL_656464		England/LSPA-32633A70/2022	EPI_ISL_16274439
England/ALDP-2E8F858/2021	EPI_ISL_7959127		England/ALDP-B620F2/2020	EPI_ISL_656361		England/LSPA-32633AF8/2022	EPI_ISL_16274441
England/ALDP-2E8F8A3/2021	EPI_ISL_7958927		England/ALDP-B6210E/2020	EPI_ISL_656542		England/LSPA-3263365E/2022	EPI_ISL_16274445
England/ALDP-2E8F919/2021	EPI_ISL_7959149		England/ALDP-B6212C/2020	EPI_ISL_656557		England/LSPA-32632BE7/2022	EPI_ISL_16274453
England/ALDP-2E8FB6E/2021	EPI_ISL_7961044		England/ALDP-BC9B25/2020	EPI_ISL_915524		England/LSPA-32633DC2/2022	EPI_ISL_16274456
England/ALDP-2E8FBD7/2021	EPI_ISL_7960904		England/ALDP-BC9B61/2020	EPI_ISL_915527		England/QEUH-3263265F/2022	EPI_ISL_16278312
England/ALDP-2E8FE1A/2021	EPI_ISL_7961112		England/ARCH-001009A10/2021	EPI_ISL_5038945		England/LSPA-326341B6/2022	EPI_ISL_16274479
England/ALDP-2E8FE47/2021	EPI_ISL_7960932		England/ARCH-001132E9/2021	EPI_ISL_5805003		England/LSPA-3262C649/2022	EPI_ISL_16256207
England/ALDP-2E900D4/2021	EPI_ISL_7961072		England/ARCH-001132F4/2021	EPI_ISL_5805031		England/LSPA-3262EA87/2022	EPI_ISL_16256327
England/ALDP-2E900E3/2021	EPI_ISL_7961039		England/ARCH-001133H5/2021	EPI_ISL_5805259		England/LSPA-3262F206/2022	EPI_ISL_16256542
England/ALDP-2E90CD0/2021	EPI_ISL_7968947		England/ARCH-001194H3/2021	EPI_ISL_6016407		England/LSPA-3262C764/2022	EPI_ISL_16236244
England/ALDP-2E90CEF/2021	EPI_ISL_7968377		England/ARCH-001294F6/2021	EPI_ISL_6268839		England/LSPA-3262C807/2022	EPI_ISL_16236370
England/ALDP-2E90D0A/2021	EPI_ISL_7969114		England/ARCH-001294H8/2021	EPI_ISL_6268855		England/LSPA-3262659D/2022	EPI_ISL_16236403
England/ALDP-2E90D91/2021	EPI_ISL_7969167		England/ARCH-001742C3/2021	EPI_ISL_7579420		England/LSPA-3262C5B5/2022	EPI_ISL_16236438
England/ALDP-2E90E9E/2021	EPI_ISL_7968453		England/ARCH-001742E2/2021	EPI_ISL_7579569		England/LSPA-3262B8F9/2022	EPI_ISL_16236445
England/ALDP-2E90EAD/2021	EPI_ISL_7969043		England/ARCH-001763G2/2021	EPI_ISL_7579769		England/LSPA-3262D851/2022	EPI_ISL_16236448
England/ALDP-2E90EDA/2021	EPI_ISL_7969006		England/ARCH-002385F9/2022	EPI_ISL_8957689		England/LSPA-3262C5C4/2022	EPI_ISL_16236452
England/ALDP-2E9101F/2021	EPI_ISL_7968854		England/ARCH-002385G4/2022	EPI_ISL_8957695		England/LSPA-3262C290/2022	EPI_ISL_16236468
England/ALDP-2E910C4/2021	EPI_ISL_7968389		England/ARCH-002475F3/2022	EPI_ISL_9157366		England/LSPA-3262BFB8/2022	EPI_ISL_16236480
England/ALDP-2E910D3/2021	EPI_ISL_7968459		England/ARCH-002475H5/2022	EPI_ISL_9157386		England/LSPA-3262D709/2022	EPI_ISL_16236498
England/ALDP-2E980AF/2021	EPI_ISL_7973408		England/ARCH-002551D6/2022	EPI_ISL_9308783		England/LSPA-3262D0E0/2022	EPI_ISL_16236501
England/ALDP-2EAFAE3/2021	EPI_ISL_7973979		England/ARCH-002558B3/2022	EPI_ISL_9308923		England/LSPA-3262CF5D/2022	EPI_ISL_16236509
England/ALDP-2F4A8FE/2021	EPI_ISL_8089570		England/ARCH-002640A7/2022	EPI_ISL_9601462		England/LSPA-3262BFE5/2022	EPI_ISL_16236511
England/ALDP-304DE5F/2021	EPI_ISL_8383583		England/ARCH-002643C1/2022	EPI_ISL_9602155		England/LSPA-3262C193/2022	EPI_ISL_16236521
England/ALDP-30862C7/2021	EPI_ISL_8445700		England/BRBR-181ADD4/2021	EPI_ISL_2846467		England/LSPA-3262C922/2022	EPI_ISL_16236546
England/ALDP-348E674/2022	EPI_ISL_9562535		England/BRBR-18B9E89/2021	EPI_ISL_2961278		England/LSPA-3262B914/2022	EPI_ISL_16236551
England/ALDP-354E76D/2022	EPI_ISL_9731728		England/BRBR-1991A64/2021	EPI_ISL_3095755		England/LSPA-3262CE50/2022	EPI_ISL_16236565
England/ALDP-360A66F/2022	EPI_ISL_9891853		England/BRBR-1999A8A/2021	EPI_ISL_3108687		England/LSPA-3262B8BD/2022	EPI_ISL_16236583
England/ALDP-361490F/2022	EPI_ISL_9896463		England/BRBR-199B51E/2021	EPI_ISL_3202960		England/LSPA-3262D7BE/2022	EPI_ISL_16236584
England/ALDP-39C2D89/2022	EPI_ISL_11039964		England/BRBR-1A6C779/2021	EPI_ISL_3249488		England/LSPA-3262BF9A/2022	EPI_ISL_16236589
England/ALDP-3A125EB/2022	EPI_ISL_11129913		England/BRBR-1A7CFC9/2021	EPI_ISL_3284335		England/LSPA-3262B880/2022	EPI_ISL_16236591
England/ALDP-3AEDC99/2022	EPI_ISL_11307382		England/BRBR-1AF7E23/2021	EPI_ISL_3441422		England/LSPA-3262C412/2022	EPI_ISL_16236613
England/ALDP-51B01C/2020	EPI_ISL_559048		England/BRBR-1DF16C4/2021	EPI_ISL_4217318		England/LSPA-3262D52D/2022	EPI_ISL_16236620
England/ALDP-5B224E/2020			England/BRBR-1E26962/2021	EPI_ISL_4263190		England/LSPA-3262CC47/2022	EPI_ISL_16236623
England/ALDP-6559ED/2020			England/BRBR-2723A2A/2021	EPI_ISL_5275417		England/LSPA-3262B765/2022	EPI_ISL_16236647
England/ALDP-9CC9EE/2020	EPI_ISL_573123		England/BRBR-27C9D1E/2021	EPI_ISL_5471705		England/LSPA-3262BB96/2022	EPI_ISL_16236682
England/ALDP-9EDC1B/2020	EPI_ISL_580784		England/BRBR-27CF0B5/2021	EPI_ISL_5472166		England/LSPA-326267D3/2022	EPI_ISL_16212383
England/ALDP-9EDC39/2020	EPI_ISL_580692		England/BRBR-28CFF3F/2021	EPI_ISL_5993991		England/LSPA-32626D0E/2022	EPI_ISL_16212389
England/ALDP-9EDDDC/2020	EPI_ISL_589368		England/BRBR-28F02A5/2021	EPI_ISL_6045998		England/LSPA-32627D76/2022	EPI_ISL_16212416
England/ALDP-9FCB58/2020	EPI_ISL_587808		England/BRBR-2CE5C65/2021	EPI_ISL_7392540		England/LSPA-326262C3/2022	EPI_ISL_16212454
England/ALDP-A2EA13/2020	EPI_ISL_586956		England/BRBR-2DDA039/2021	EPI_ISL_8665498		England/LSPA-32627013/2022	EPI_ISL_16212469
England/ALDP-A2F960/2020	EPI_ISL_587212		England/BRBR-2DE1020/2021	EPI_ISL_7722479		England/LSPA-32628DC0/2022	EPI_ISL_16212485
England/ALDP-A4FC61/2020	EPI_ISL_597664		England/BRBR-2DFE12D/2021	EPI_ISL_7719578		England/LSPA-32628B11/2022	EPI_ISL_16212741
England/ALDP-A51112/2020	EPI_ISL_597941		England/BRBR-2E1317C/2021	EPI_ISL_7764853		England/LSPA-3262972B/2022	EPI_ISL_16212760
England/ALDP-A516C8/2020	EPI_ISL_598022		England/BRBR-2E52EA7/2021	EPI_ISL_7838014		England/LSPA-32627893/2022	EPI_ISL_16212768
England/ALDP-A526A9/2020	EPI_ISL_598247		England/BRBR-2E8470B/2021	EPI_ISL_7973181		England/LSPA-326283EC/2022	EPI_ISL_16212777
England/ALDP-A66FF2/2020	EPI_ISL_630693		England/BRBR-2EB3581/2021	EPI_ISL_7963384		England/LSPA-32623062/2022	EPI_ISL_16212842
England/ALDP-B62423/2020	EPI_ISL_656442		England/BRBR-31FF301/2022	EPI_ISL_8821729		England/QEUH-32624298/2022	EPI_ISL_16236781
England/ALDP-B62441/2020	EPI_ISL_656378		England/BRBR-326648E5/2022	EPI_ISL_16390468		England/QEUH-3261D3CC/2022	EPI_ISL_16236808
England/ALDP-B62450/2020	EPI_ISL_656490		England/BRBR-3266991A/2022			England/LSPA-3261D739/2022	EPI_ISL_16213062
England/ALDP-B63D36/2020	EPI_ISL_655452		England/BRBR-32669992/2022			England/QEUH-3261E5B6/2022	EPI_ISL_16236819
England/ALDP-B63D54/2020	EPI_ISL_655430		England/BRBR-326699A1/2022			England/LSPA-3261DB79/2022	EPI_ISL_16213073
England/ALDP-B63DFA/2020	EPI_ISL_655415		England/BRBR-326699B0/2022			England/QEUH-3261CCA4/2022	EPI_ISL_16236825
England/ALDP-B83E00/2020	EPI_ISL_675356		England/BRBR-32669ACC/2022			England/QEUH-3261DF9B/2022	EPI_ISL_16236838
England/ALDP-BC687C/2020	EPI_ISL_915921		England/BRBR-32669B05/2022			England/LSPA-3261CBF2/2022	EPI_ISL_16213103
England/ALDP-BC688B/2020	EPI_ISL_915740		England/BRBR-32669C4E/2022			England/LSPA-3261C9AD/2022	EPI_ISL_16213166
England/ALDP-BC689A/2020	EPI_ISL_915971		England/BRBR-32669C5D/2022			England/QEUH-3261D818/2022	EPI_ISL_16236922
England/ALDP-C067CD/2020	EPI_ISL_709444		England/BRBR-3267140F/2022			England/LSPA-3261E255/2022	EPI_ISL_16213169
England/ALDP-C26062/2020	EPI_ISL_782768		England/BRBR-3267922B/2022			England/LSPA-3261DE34/2022	EPI_ISL_16213171
England/ALDP-D405BD/2020	EPI_ISL_798742		England/BRBR-32679364/2022			England/LSPA-3261CC77/2022	EPI_ISL_16213177
England/ALDP-D405CC/2020	EPI_ISL_798709		England/BRBR-32679434/2022			England/QEUH-3261D915/2022	EPI_ISL_16236948
England/ALDP-D405DB/2020	EPI_ISL_798853		England/BRBR-326794CB/2022			England/LSPA-3261E3BC/2022	EPI_ISL_16213205
England/ALDP-D405F9/2020	EPI_ISL_798729		England/BRBR-326799AE/2022			England/LSPA-32624016/2022	EPI_ISL_16198765
England/ALDP-D40605/2020	EPI_ISL_799004		England/BRBR-3267A1A5/2022			England/LSPA-32625367/2022	EPI_ISL_16198775
England/ALDP-D40614/2020	EPI_ISL_798957		England/BRBR-3267A275/2022			England/QEUH-32624BAC/2022	EPI_ISL_16213252
England/ALDP-D40623/2020	EPI_ISL_798905		England/BRBR-341DF9D/2022	EPI_ISL_9380271		England/QEUH-326250AC/2022	EPI_ISL_16213304
England/ALDP-D40632/2020	EPI_ISL_798941		England/BRBR-39A19B9/2022	EPI_ISL_10991925		England/LSPA-32621ADF/2022	EPI_ISL_16199100
England/ALDP-D40641/2020	EPI_ISL_798885		England/CAMB-1AA59F/2020	EPI_ISL_470119		England/LSPA-32622106/2022	EPI_ISL_16199134
England/ALDP-D40650/2020	EPI_ISL_798719		England/CAMB-1AA5CC/2020	EPI_ISL_470128		England/LSPA-32621F49/2022	EPI_ISL_16199162
England/ALDP-D4066F/2020	EPI_ISL_798880		England/CAMB-1AA632/2020	EPI_ISL_470095		England/LSPA-32620988/2022	EPI_ISL_16199163
England/ALDP-D4067E/2020	EPI_ISL_798935		England/CAMB-1AA650/2020	EPI_ISL_470206		England/LSPA-3262129B/2022	EPI_ISL_16199186
England/ALDP-D4068D/2020	EPI_ISL_798684		England/CAMB-1AA67E/2020	EPI_ISL_470287		England/QEUH-3262044B/2022	EPI_ISL_16213453
England/ALDP-EE0CE6/2020	EPI_ISL_834920		England/CAMB-1AA69C/2020	EPI_ISL_470200		England/LSPA-3262040F/2022	EPI_ISL_16199192
England/ALDP-EE0D6B/2021	EPI_ISL_834992		England/CAMB-1AA6D8/2020	EPI_ISL_470277		England/LSPA-326220CD/2022	EPI_ISL_16199213
England/ALDP-EE0D7A/2021	EPI_ISL_834938		England/CAMB-1AA957/2020	EPI_ISL_470251		England/LSPA-326212C8/2022	EPI_ISL_16213513
England/ALDP-EE0D89/2021	EPI_ISL_835087		England/CAMB-1AA975/2020	EPI_ISL_470171		England/LSPA-326217D8/2022	EPI_ISL_16213564
England/ALDP-EE0DC5/2021	EPI_ISL_834800		England/CAMB-1AA993/2020	EPI_ISL_470176		England/LSPA-3261F254/2022	EPI_ISL_16213584
England/ALDP-EE0DE3/2020	EPI_ISL_834826		England/CAMB-1AAB24/2020	EPI_ISL_470144		England/LSPA-32621BFA/2022	EPI_ISL_16213680
England/ALDP-EECD7E/2021	EPI_ISL_834475		England/CAMB-1AAB60/2020	EPI_ISL_470239		England/LSPA-3261F1DF/2022	EPI_ISL_16213712
England/ALDP-EEDD04/2020	EPI_ISL_834499		England/CAMB-1AAD3D/2020	EPI_ISL_470280		England/LSPA-3261B5D7/2022	EPI_ISL_16169827
England/ALDP-F73F1B/2021	EPI_ISL_882485		England/CAMB-1AAD88/2020	EPI_ISL_470179		England/LSPA-3261AEBF/2022	EPI_ISL_16169904
England/ARCH-000961F8/2021	EPI_ISL_4768269		England/CAMB-1AADA6/2020	EPI_ISL_470234		England/LSPA-3261B953/2022	EPI_ISL_16169927
England/ARCH-001009C8/2021	EPI_ISL_5038956		England/CAMB-1AADC4/2020	EPI_ISL_470217		England/LSPA-3261ADA3/2022	EPI_ISL_16169960
England/ARCH-001132H1/2021	EPI_ISL_5805083		England/CAMB-1AAE0D/2020	EPI_ISL_470326		England/LSPA-32618640/2022	EPI_ISL_16167712
England/ARCH-001194B3/2021	EPI_ISL_6016247		England/CAMB-1AB0F7/2020	EPI_ISL_470236		England/LSPA-326184BF/2022	EPI_ISL_16167733
England/ARCH-001905F1/2021	EPI_ISL_7821575		England/CAMB-1AB19A/2020	EPI_ISL_470334		England/QEUH-32615AA1/2022	EPI_ISL_16148632
England/ARCH-002385B6/2022	EPI_ISL_8957653		England/CAMB-1AB26A/2020	EPI_ISL_470302		England/QEUH-32617A45/2022	EPI_ISL_16148648
England/ARCH-002394F2/2022	EPI_ISL_8957809		England/CAMB-1AB33A/2020	EPI_ISL_470267		England/QEUH-3261641B/2022	EPI_ISL_16148690
England/ARCH-002437H4/2022	EPI_ISL_9157084		England/CAMB-1AB40A/2020	EPI_ISL_470306		England/QEUH-32616A28/2022	EPI_ISL_16148707
England/ARCH-002489H5/2022	EPI_ISL_9308738		England/CAMB-1AB473/2020	EPI_ISL_470288		England/QEUH-32617702/2022	EPI_ISL_16148773
England/ARCH-002548A8/2022	EPI_ISL_9585053		England/CAMB-1AB4BF/2020	EPI_ISL_470329		England/QEUH-32615FEE/2022	EPI_ISL_16148776
England/ARCH-002640D10/2022	EPI_ISL_9601525		England/CAMB-1AB4DD/2020	EPI_ISL_470245		England/QEUH-32616D10/2022	EPI_ISL_16148780
England/BRBR-1863219/2021	EPI_ISL_2912348		England/CAMB-1AB4FB/2020	EPI_ISL_470263		England/LSPA-32615713/2022	EPI_ISL_16108591
England/BRBR-18B9C52/2021	EPI_ISL_2961264		England/CAMB-1AB534/2020	EPI_ISL_470183		England/LSPA-3261593B/2022	EPI_ISL_16108632
England/BRBR-18BD711/2021	EPI_ISL_2961636		England/CAMB-1AB5E9/2020	EPI_ISL_444326		England/LSPA-32601589/2022	EPI_ISL_16094930
England/BRBR-18DCD47/2021	EPI_ISL_2997575		England/CAMB-1AB6E6/2020	EPI_ISL_444327		England/LSPA-32601CC0/2022	EPI_ISL_16094935
England/BRBR-19AC538/2021	EPI_ISL_3093769		England/CAMB-1AB877/2020	EPI_ISL_470317		England/LSPA-32602DAE/2022	EPI_ISL_16094945
England/BRBR-1A65D6F/2021	EPI_ISL_3248856		England/CAMB-1AB895/2020	EPI_ISL_470318		England/LSPA-32601F5E/2022	EPI_ISL_16094970
England/BRBR-1A82AED/2021	EPI_ISL_3367196		England/CAMB-1ABA80/2020	EPI_ISL_470341		England/LSPA-32601413/2022	EPI_ISL_16095002
England/BRBR-1B41B22/2021	EPI_ISL_3442907		England/CAMB-1ABA9F/2020	EPI_ISL_470321		England/LSPA-32602AD4/2022	EPI_ISL_16095003
England/BRBR-1B46AC6/2021	EPI_ISL_3436735		England/CAMB-1ABABD/2020	EPI_ISL_470178		England/LSPA-32602C65/2022	EPI_ISL_16095009
England/BRBR-1BA013E/2021	EPI_ISL_3528391		England/CAMB-1ABBF6/2020	EPI_ISL_470186		England/LSPA-3260170B/2022	EPI_ISL_16095017
England/BRBR-1C1C5A9/2021	EPI_ISL_3700538		England/CAMB-1ABDF0/2020	EPI_ISL_470226		England/LSPA-32602667/2022	EPI_ISL_16095027
England/BRBR-1C1DF04/2021	EPI_ISL_3698600		England/CAMB-1ABE39/2020	EPI_ISL_470138		England/LSPA-326023CA/2022	EPI_ISL_16095038
England/BRBR-1CA6674/2021	EPI_ISL_3883225		England/CAMB-1ABE66/2020	EPI_ISL_444337		England/LSPA-32601862/2022	EPI_ISL_16095056
England/BRBR-1F1ECCD/2021	EPI_ISL_4584679		England/CAMB-1ABE84/2020	EPI_ISL_444338		England/LSPA-32602096/2022	EPI_ISL_16095061
England/BRBR-2745336/2021	EPI_ISL_5334870		England/CAMB-1ABEDF/2020	EPI_ISL_444343		England/LSPA-32602342/2022	EPI_ISL_16095083
England/BRBR-28BA061/2021	EPI_ISL_5996809		England/CAMB-1ABF27/2020	EPI_ISL_444348		England/LSPA-326024D6/2022	EPI_ISL_16095086
England/BRBR-2A72467/2021	EPI_ISL_6578525		England/CAMB-1ABF72/2020	EPI_ISL_444352		England/LSPA-3260B1C7/2022	EPI_ISL_16095118
England/BRBR-2B60C18/2021	EPI_ISL_6821365		England/CAMB-1ABF90/2020	EPI_ISL_444354		England/LSPA-3260B570/2022	EPI_ISL_16095203
England/BRBR-2C7090E/2021	EPI_ISL_7197959		England/CAMB-1ABFBE/2020	EPI_ISL_444355		England/LSPA-32612EB7/2022	EPI_ISL_16094516
England/BRBR-2DB1487/2021	EPI_ISL_7681087		England/CAMB-1AC08D/2020	EPI_ISL_444367		England/LSPA-32614C51/2022	EPI_ISL_16094602
England/BRBR-303F89E/2021	EPI_ISL_8383837		England/CAMB-1AC0AB/2020	EPI_ISL_444368		England/LSPA-32612576/2022	EPI_ISL_16094673
England/BRBR-30D8D6B/2022	EPI_ISL_8521529		England/CAMB-1AC0C9/2020	EPI_ISL_444370		England/LSPA-32614F49/2022	EPI_ISL_16094748
England/BRBR-31FF1BC/2022	EPI_ISL_8821562		England/CAMB-1AC120/2020	EPI_ISL_444374		England/LSPA-32610BA3/2022	EPI_ISL_16094791
England/BRBR-32663FD2/2022	EPI_ISL_16390502		England/CAMB-1AC1C6/2020	EPI_ISL_444381		England/QEUH-32610156/2022	EPI_ISL_16108810
England/BRBR-326640ED/2022	EPI_ISL_16390447		England/CAMB-1AC1D5/2020	EPI_ISL_444382		England/LSPA-3261142F/2022	EPI_ISL_16094865
England/BRBR-3266444B/2022	EPI_ISL_16390511		England/CAMB-1AC1F3/2020	EPI_ISL_444383		England/LSPA-32610D34/2022	EPI_ISL_16094902
England/BRBR-326645DF/2022	EPI_ISL_16390469		England/CAMB-1AC4BE/2020	EPI_ISL_489448		England/LSPA-3260FF23/2022	EPI_ISL_16095373
England/BRBR-32664D31/2022	EPI_ISL_16390487		England/CAMB-1AC58E/2020	EPI_ISL_489444		England/LSPA-32610F4D/2022	EPI_ISL_16095380
England/BRBR-32664DAA/2022	EPI_ISL_16390516		England/CAMB-1AC5AC/2020	EPI_ISL_489431		England/LSPA-3261187E/2022	EPI_ISL_16095384
England/BRBR-326658E4/2022	EPI_ISL_16390533		England/CAMB-1AC5CA/2020	EPI_ISL_489481		England/LSPA-32610EE6/2022	EPI_ISL_16095385
England/BRBR-32665AEE/2022	EPI_ISL_16390440		England/CAMB-1AC5E8/2020	EPI_ISL_489432		England/LSPA-32610B94/2022	EPI_ISL_16095434
England/BRBR-32665F49/2022	EPI_ISL_16390458		England/CAMB-1AC7C4/2020	EPI_ISL_489410		England/LSPA-32610C37/2022	EPI_ISL_16095487
England/BRBR-32665FA3/2022	EPI_ISL_16390497		England/CAMB-1AC83A/2020	EPI_ISL_489433		England/LSPA-32610D70/2022	EPI_ISL_16095507
England/BRBR-32666063/2022	EPI_ISL_16390429		England/CAMB-1AC867/2020	EPI_ISL_489534		England/LSPA-326103D8/2022	EPI_ISL_16095544
England/BRBR-32666106/2022	EPI_ISL_16390433		England/CAMB-1AC885/2020	EPI_ISL_489486		England/LSPA-32611234/2022	EPI_ISL_16095561
England/BRBR-326692B5/2022			England/CAMB-1AC90A/2020	EPI_ISL_489550		England/LSPA-3260F828/2022	EPI_ISL_16095564
England/BRBR-326693D0/2022			England/CAMB-1AC919/2020	EPI_ISL_489572		England/LSPA-3260E768/2022	EPI_ISL_16095823
England/BRBR-3266969B/2022			England/CAMB-1AC928/2020	EPI_ISL_489549		England/QEUH-3260E71D/2022	EPI_ISL_16074185
England/BRBR-32669895/2022			England/CAMB-1AC946/2020	EPI_ISL_489571		England/QEUH-3260CE92/2022	EPI_ISL_16074197
England/BRBR-32669929/2022			England/CAMB-1AC982/2020	EPI_ISL_489458		England/QEUH-3260CF9F/2022	EPI_ISL_16074270
England/BRBR-32669965/2022			England/CAMB-1AC9BF/2020	EPI_ISL_489414		England/QEUH-3260BD1E/2022	EPI_ISL_16074280
England/BRBR-32669A80/2022			England/CAMB-1ACABC/2020	EPI_ISL_489479		England/QEUH-3260C6A9/2022	EPI_ISL_16074293
England/BRBR-32669B8D/2022			England/CAMB-1ACB13/2020	EPI_ISL_489500		England/QEUH-3260CF08/2022	EPI_ISL_16074294
England/BRBR-32669BF6/2022			England/CAMB-1ACB7D/2020	EPI_ISL_489398		England/QEUH-3260E1C4/2022	EPI_ISL_16074351
England/BRBR-32671496/2022			England/CAMB-1ACC01/2020	EPI_ISL_489434		England/LSPA-3260D787/2022	EPI_ISL_16074377
England/BRBR-32679883/2022			England/CAMB-1ACC2F/2020	EPI_ISL_489475		England/QEUH-3260BC5D/2022	EPI_ISL_16074406
England/BRBR-346A0DA/2022	EPI_ISL_9398346		England/CAMB-1ACC5C/2020	EPI_ISL_489463		England/QEUH-3260BA44/2022	EPI_ISL_16074420
England/BRBR-39F6A76/2022	EPI_ISL_11080370		England/CAMB-1ACC6B/2020	EPI_ISL_489381		England/QEUH-32602728/2022	EPI_ISL_16074533
England/BRBR-3A80964/2022	EPI_ISL_11180751		England/CAMB-1ACCC5/2020	EPI_ISL_489515		England/QEUH-32605224/2022	EPI_ISL_16074559
England/CAMB-1AA614/2020	EPI_ISL_470279		England/CAMB-1AD06E/2020	EPI_ISL_447960		England/QEUH-32605A3B/2022	EPI_ISL_16074587
England/CAMB-1AAAAF/2020	EPI_ISL_470168		England/CAMB-1AD0AA/2020	EPI_ISL_447963		England/QEUH-326026FE/2022	EPI_ISL_16074602
England/CAMB-1AD80C/2020	EPI_ISL_448013		England/CAMB-1AD277/2020	EPI_ISL_447984		England/LSPA-3260BB8D/2022	EPI_ISL_16071848
England/CAMB-1ADE91/2020	EPI_ISL_459444		England/CAMB-1AD408/2020	EPI_ISL_489389		England/LSPA-3260B9FC/2022	EPI_ISL_16071874
England/CAMB-1AFAE6/2020	EPI_ISL_459312		England/CAMB-1AD444/2020	EPI_ISL_489400		England/LSPA-3260BC02/2022	EPI_ISL_16071888
England/CAMB-1B179F/2020	EPI_ISL_452978		England/CAMB-1AD5C9/2020	EPI_ISL_489409		England/QEUH-326023E8/2022	EPI_ISL_16063932
England/CAMB-1B196C/2020	EPI_ISL_452986		England/CAMB-1AD602/2020	EPI_ISL_447990		England/LSPA-32609D89/2022	EPI_ISL_16052355
England/CAMB-1B28D7/2020	EPI_ISL_469897		England/CAMB-1AD70F/2020	EPI_ISL_447999		England/LSPA-32609EC2/2022	EPI_ISL_16052377
England/CAMB-1B29A7/2020	EPI_ISL_469903		England/CAMB-1AD74B/2020	EPI_ISL_448002		England/LSPA-3260ACF4/2022	EPI_ISL_16052379
England/CAMB-1B29C5/2020	EPI_ISL_469911		England/CAMB-1AD778/2020	EPI_ISL_448004		England/LSPA-32609202/2022	EPI_ISL_16052404
England/CAMB-1B2E99/2020	EPI_ISL_456730		England/CAMB-1AD787/2020	EPI_ISL_448005		England/LSPA-32609BDA/2022	EPI_ISL_16052408
England/CAMB-1B4705/2020	EPI_ISL_473480		England/CAMB-1AD796/2020	EPI_ISL_448006		England/LSPA-32608DC6/2022	EPI_ISL_16052414
England/CAMB-1BB73B/2020	EPI_ISL_664446		England/CAMB-1AD7A5/2020	EPI_ISL_448007		England/LSPA-32609BAD/2022	EPI_ISL_16052442
England/CAMB-725A0/2020	EPI_ISL_439616		England/CAMB-1AD7B4/2020	EPI_ISL_448008		England/LSPA-32609D3E/2022	EPI_ISL_16052529
England/CAMB-750E8/2020	EPI_ISL_440415		England/CAMB-1AD866/2020	EPI_ISL_448017		England/LSPA-326022AF/2022	EPI_ISL_16027646
England/CAMB-7514F/2020	EPI_ISL_440432		England/CAMB-1AD8DF/2020	EPI_ISL_448021		England/QEUH-326038F7/2022	EPI_ISL_16027652
England/CAMB-7526A/2020	EPI_ISL_440411		England/CAMB-1AD909/2020	EPI_ISL_448023		England/LSPA-32603AF1/2022	EPI_ISL_16027727
England/CAMB-75419/2020			England/CAMB-1AD918/2020	EPI_ISL_448024		England/QEUH-32603E13/2022	EPI_ISL_16027738
England/CAMB-754A0/2020			England/CAMB-1ADB7C/2020	EPI_ISL_448039		England/QEUH-326042CB/2022	EPI_ISL_16027774
England/CAMB-75525/2020			England/CAMB-1ADBF4/2020	EPI_ISL_448047		England/QEUH-3260454A/2022	EPI_ISL_16027783
England/CAMB-779AF/2020	EPI_ISL_439466		England/CAMB-1ADD1C/2020	EPI_ISL_459501		England/QEUH-32603AD3/2022	EPI_ISL_16027848
England/CAMB-80897/2020	EPI_ISL_442895		England/CAMB-1ADE64/2020	EPI_ISL_459441		England/LSPA-320BB6AF/2022
England/CAMB-84BE5/2020	EPI_ISL_440503		England/CAMB-1ADE82/2020	EPI_ISL_459477		England/LSPA-320BB8F4/2022
England/CAMB-A9ADDD/2021	EPI_ISL_837930		England/CAMB-1ADEDD/2020	EPI_ISL_459434		England/LSPA-3260071B/2022	EPI_ISL_15999060
England/CAMB-A9BA6C/2021	EPI_ISL_838015		England/CAMB-1AE003/2020	EPI_ISL_459479		England/LSPA-325FFF45/2022	EPI_ISL_15999141
England/CAMB-A9D8BB/2021	EPI_ISL_864952		England/CAMB-1AE012/2020	EPI_ISL_459484		England/LSPA-325FE76C/2022	EPI_ISL_15974343
England/CAMB-A9D9C7/2021	EPI_ISL_864959		England/CAMB-1AE030/2020	EPI_ISL_459437		England/LSPA-325FD985/2022	EPI_ISL_15974431
England/CAMB-AA176C/2021	EPI_ISL_996763		England/CAMB-1AE04F/2020			England/LSPA-320BB41E/2022
England/CAMB-AA30E7/2021	EPI_ISL_1103899		England/CAMB-1AE05E/2020	EPI_ISL_459466		England/LSPA-325FDEB3/2022	EPI_ISL_15974479
England/CAMB-AA421D/2021	EPI_ISL_1308680		England/CAMB-1AE06D/2020			England/LSPA-325FC9FF/2022	EPI_ISL_15938928
England/CAMB-AA4329/2021	EPI_ISL_1308695		England/CAMB-1AE07C/2020	EPI_ISL_459483		England/LSPA-325FBD7C/2022	EPI_ISL_15938945
England/CAMB-AB4432/2021	EPI_ISL_3175840		England/CAMB-1AE0C7/2020			England/LSPA-325FADB9/2022	EPI_ISL_15938974
England/CAMB-AB4881/2021	EPI_ISL_3175882		England/CAMB-1AE0D6/2020	EPI_ISL_459420		England/LSPA-325FACF8/2022	EPI_ISL_15938976
England/CAMB-AB497F/2021	EPI_ISL_3175896		England/CAMB-1AE0E5/2020			England/LSPA-325FC3A6/2022	EPI_ISL_15938996
England/CAMB-AB4BF1/2021	EPI_ISL_3175927		England/CAMB-1AE0F4/2020	EPI_ISL_524608		England/LSPA-325FC977/2022	EPI_ISL_15939021
England/CAMC-1023FF8/2021	EPI_ISL_880081		England/CAMB-1AE12E/2020			England/LSPA-325FBBEB/2022	EPI_ISL_15939027
England/CAMC-10244F8/2021	EPI_ISL_873929		England/CAMB-1AE14C/2020			England/QEUH-325F9734/2022	EPI_ISL_15960668
England/CAMC-1024504/2021	EPI_ISL_873736		England/CAMB-1AE23A/2020	EPI_ISL_459455		England/LSPA-325F9CBD/2022	EPI_ISL_15960692
England/CAMC-1024540/2021	EPI_ISL_873781		England/CAMB-1AE258/2020	EPI_ISL_459440		England/LSPA-325F9664/2022	EPI_ISL_15960741
England/CAMC-102457D/2021	EPI_ISL_873642		England/CAMB-1AE267/2020	EPI_ISL_524600		England/LSPA-325FA44B/2022	EPI_ISL_15960742
England/CAMC-102458C/2021	EPI_ISL_873888		England/CAMB-1AE2A3/2020	EPI_ISL_524602		England/LSPA-325F9AD1/2022	EPI_ISL_15960783
England/CAMC-10245C8/2021	EPI_ISL_873855		England/CAMB-1AE328/2020	EPI_ISL_524578		England/LSPA-325F9DC9/2022	EPI_ISL_15960838
England/CAMC-10245D7/2021	EPI_ISL_873765		England/CAMB-1AE373/2020	EPI_ISL_459498		England/LSPA-325FA065/2022	EPI_ISL_15960895
England/CAMC-10A0157/2021	EPI_ISL_909155		England/CAMB-1AE382/2020			England/QEUH-325F8920/2022	EPI_ISL_15939126
England/CAMC-10A0254/2021	EPI_ISL_908951		England/CAMB-1AE434/2020	EPI_ISL_459416		England/QEUH-325F82E9/2022	EPI_ISL_15939127
England/CAMC-10A0272/2021	EPI_ISL_909230		England/CAMB-1AE64D/2020	EPI_ISL_459467		England/QEUH-325F752D/2022	EPI_ISL_15939430
England/CAMC-10A099B/2021	EPI_ISL_891627		England/CAMB-1AE6B6/2020	EPI_ISL_459499		England/LSPA-325F6FB7/2022	EPI_ISL_15939559
England/CAMC-10A09B9/2021	EPI_ISL_891691		England/CAMB-1AE892/2020	EPI_ISL_459297		England/LSPA-325F737E/2022	EPI_ISL_15939561
England/CAMC-10A09E6/2021	EPI_ISL_891759		England/CAMB-1AE8DE/2020	EPI_ISL_459289		England/LSPA-325F7086/2022	EPI_ISL_15939754
England/CAMC-10A0A01/2021	EPI_ISL_891635		England/CAMB-1AE971/2020	EPI_ISL_459291		England/LSPA-325F563B/2022	EPI_ISL_15909465
England/CAMC-10A0A98/2021	EPI_ISL_891663		England/CAMB-1AE9BD/2020	EPI_ISL_459280		England/QEUH-325F365B/2022	EPI_ISL_15909488
England/CAMC-10A0D17/2021	EPI_ISL_891329		England/CAMB-1AEB20/2020	EPI_ISL_524610		England/LSPA-325F5598/2022	EPI_ISL_15909499
England/CAMC-10A10C2/2021	EPI_ISL_891429		England/CAMB-1AEBD5/2020	EPI_ISL_448058		England/LSPA-325F5835/2022	EPI_ISL_15909503
England/CAMC-10A10E0/2021	EPI_ISL_891799		England/CAMB-1AEC4B/2020	EPI_ISL_448064		England/LSPA-325F54AA/2022	EPI_ISL_15909535
England/CAMC-10A10FF/2021	EPI_ISL_891655		England/CAMB-1AEC5A/2020	EPI_ISL_448065		England/QEUH-325F5B87/2022	EPI_ISL_15909578
England/CAMC-10A1147/2021	EPI_ISL_891755		England/CAMB-1AECD2/2020	EPI_ISL_448071		England/LSPA-325F4BB5/2022	EPI_ISL_15909603
England/CAMC-10A2119/2021	EPI_ISL_891820		England/CAMB-1AED0C/2020	EPI_ISL_448074		England/LSPA-325F52BF/2022	EPI_ISL_15909703
England/CAMC-10FA74D/2021	EPI_ISL_916453		England/CAMB-1AED1B/2020	EPI_ISL_448075		England/QEUH-325F1945/2022	EPI_ISL_15909734
England/CAMC-10FA7A7/2021	EPI_ISL_916216		England/CAMB-1AED48/2020	EPI_ISL_448078		England/LSPA-325F3381/2022	EPI_ISL_15878199
England/CAMC-10FA84A/2021	EPI_ISL_916200		England/CAMB-1AEDDF/2020	EPI_ISL_452865		England/LSPA-325F3CFF/2022	EPI_ISL_15878263
England/CAMC-10FA8A4/2021	EPI_ISL_916349		England/CAMB-1AF03F/2020	EPI_ISL_459246		England/LSPA-325F3415/2022	EPI_ISL_15878271
England/CAMC-10FC1E3/2021	EPI_ISL_933284		England/CAMB-1AF099/2020	EPI_ISL_459309		England/LSPA-325F1866/2022	EPI_ISL_15854037
England/CAMC-1101760/2021	EPI_ISL_933372		England/CAMB-1AF336/2020	EPI_ISL_459260		England/QEUH-325F2EFA/2022	EPI_ISL_15909867
England/CAMC-110179D/2021	EPI_ISL_933135		England/CAMB-1AF61F/2020	EPI_ISL_459241		England/QEUH-325F2EEB/2022	EPI_ISL_15909879
England/CAMC-11017D9/2021	EPI_ISL_933210		England/CAMB-1AF62E/2020	EPI_ISL_448087		England/LSPA-325F1101/2022	EPI_ISL_15854116
England/CAMC-11017E8/2021	EPI_ISL_933288		England/CAMB-1AF71C/2020	EPI_ISL_459258		England/LSPA-325F06A9/2022	EPI_ISL_15836623
England/CAMC-1101803/2021	EPI_ISL_933131		England/CAMB-1AFBC5/2020	EPI_ISL_459219		England/LSPA-325F1417/2022	EPI_ISL_15836636
England/CAMC-1101821/2021	EPI_ISL_933420		England/CAMB-1AFC2C/2020	EPI_ISL_459211		England/QEUH-325F06F4/2022	EPI_ISL_15854201
England/CAMC-1102389/2021	EPI_ISL_933158		England/CAMB-1AFC4A/2020	EPI_ISL_459168		England/QEUH-325EFA29/2022	EPI_ISL_15854236
England/CAMC-11053D1/2021	EPI_ISL_933379		England/CAMB-1AFC59/2020	EPI_ISL_459210		England/QEUH-325F01E4/2022	EPI_ISL_15854249
England/CAMC-11053E0/2021	EPI_ISL_933173		England/CAMB-1AFC86/2020	EPI_ISL_459181		England/PLYM-325EE3D4/2022	EPI_ISL_15837023
England/CAMC-1109777/2021	EPI_ISL_933194		England/CAMB-1AFC95/2020	EPI_ISL_452872		England/PLYM-325EE3C5/2022	EPI_ISL_15837024
England/CAMC-1109786/2021	EPI_ISL_933398		England/CAMB-1AFCB3/2020	EPI_ISL_452873		England/QEUH-325ECDD8/2022	EPI_ISL_15837105
England/CAMC-11097C2/2021	EPI_ISL_933250		England/CAMB-1AFCD1/2020	EPI_ISL_452874		England/QEUH-325ED1BD/2022	EPI_ISL_15837112
England/CAMC-11097D1/2021	EPI_ISL_933380		England/CAMB-1AFF50/2020	EPI_ISL_459180		England/LSPA-325EC38B/2022	EPI_ISL_15811905
England/CAMC-115EA01/2021	EPI_ISL_938515		England/CAMB-1B003B/2020	EPI_ISL_448100		England/QEUH-325EC1BE/2022	EPI_ISL_15811912
England/CAMC-115EA4D/2021	EPI_ISL_938400		England/CAMB-1B01DE/2020	EPI_ISL_459282		England/LSPA-325EC93E/2022	EPI_ISL_15811932
England/CAMC-115EA98/2021	EPI_ISL_938474		England/CAMB-1B02DB/2020	EPI_ISL_459263		England/QEUH-325ED733/2022	EPI_ISL_15811983
England/CAMC-116440A/2021	EPI_ISL_948203		England/CAMB-1B0341/2020	EPI_ISL_459311		England/LSPA-325ED074/2022	EPI_ISL_15812012
England/CAMC-1164419/2021	EPI_ISL_948114		England/CAMB-1B03D8/2020	EPI_ISL_459243		England/LSPA-325ECBA1/2022	EPI_ISL_15812021
England/CAMC-1164437/2021	EPI_ISL_948180		England/CAMB-1B03F6/2020	EPI_ISL_459323		England/QEUH-325ED557/2022	EPI_ISL_15812120
England/CAMC-1164507/2021	EPI_ISL_948149		England/CAMB-1B0411/2020	EPI_ISL_459281		England/LSPA-325EB128/2022	EPI_ISL_15798003
England/CAMC-116472F/2021	EPI_ISL_948316		England/CAMB-1B047B/2020	EPI_ISL_459250		England/LSPA-325EBC54/2022	EPI_ISL_15798014
England/CAMC-1164B6F/2021	EPI_ISL_948359		England/CAMB-1B04D5/2020	EPI_ISL_452885		England/QEUH-325EAFC5/2022	EPI_ISL_15812246
England/CAMC-117280D/2021	EPI_ISL_987480		England/CAMB-1B04E4/2020	EPI_ISL_452886		England/QEUH-325E94A9/2022	EPI_ISL_15785931
England/CAMC-117796F/2021	EPI_ISL_987415		England/CAMB-1B06FD/2020	EPI_ISL_452912		England/QEUH-325E7B97/2022	EPI_ISL_15786028
England/CAMC-11779BA/2021	EPI_ISL_987589		England/CAMB-1B07BE/2020	EPI_ISL_452921		England/QEUH-325E96B2/2022	EPI_ISL_16390961
England/CAMC-11A9D3B/2021	EPI_ISL_1047164		England/CAMB-1B088E/2020	EPI_ISL_459226		England/QEUH-325E9FC6/2022	EPI_ISL_15786067
England/CAMC-11A9D4A/2021	EPI_ISL_1047165		England/CAMB-1B08CA/2020	EPI_ISL_459232		England/LSPA-325EA8F7/2022	EPI_ISL_15774723
England/CAMC-11AA57E/2021	EPI_ISL_996921		England/CAMB-1B0B49/2020	EPI_ISL_452943		England/QEUH-325E9A89/2022	EPI_ISL_15786109
England/CAMC-11AB07C/2021	EPI_ISL_1047289		England/CAMB-1B0B76/2020	EPI_ISL_452946		England/LSPA-325E899C/2022	EPI_ISL_15774745
England/CAMC-11AB08B/2021	EPI_ISL_1047290		England/CAMB-1B0CDD/2020	EPI_ISL_452962		England/QEUH-325E9ED8/2022	EPI_ISL_15786133
England/CAMC-11AB0A9/2021	EPI_ISL_1047292		England/CAMB-1B0CEC/2020	EPI_ISL_452963		England/LSPA-325E87CF/2022	EPI_ISL_15774823
England/CAMC-11AB67A/2021	EPI_ISL_1047363		England/CAMB-1B0CFB/2020	EPI_ISL_452964		England/DHSC-CYF1UC9/2022
England/CAMC-11AB6C5/2021	EPI_ISL_1047367		England/CAMB-1B0D34/2020	EPI_ISL_452966		England/QEUH-325E6C77/2022	EPI_ISL_15758445
England/CAMC-11ABEEB/2021	EPI_ISL_1047480		England/CAMB-1B1058/2020	EPI_ISL_459228		England/PLYM-325E38D0/2022	EPI_ISL_15758446
England/CAMC-11ABF15/2021	EPI_ISL_1047483		England/CAMB-1B11BF/2020	EPI_ISL_459209		England/QEUH-325E6D92/2022	EPI_ISL_15758466
England/CAMC-11ABF42/2021	EPI_ISL_1047486		England/CAMB-1B135F/2020	EPI_ISL_458531		England/PLYM-325E43B0/2022	EPI_ISL_15758494
England/CAMC-11ABF51/2021	EPI_ISL_1047487		England/CAMB-1B151D/2020	EPI_ISL_458575		England/QEUH-325E665B/2022	EPI_ISL_15758567
England/CAMC-11ABF7F/2021	EPI_ISL_1047489		England/CAMB-1B15E0/2020	EPI_ISL_458559		England/QEUH-325E6961/2022	EPI_ISL_15758596
England/CAMC-11AC04E/2021	EPI_ISL_1047493		England/CAMB-1B1780/2020	EPI_ISL_458539		England/PLYM-325E6C86/2022	EPI_ISL_15758634
England/CAMC-11AC06C/2021	EPI_ISL_1047495		England/CAMB-1B19D5/2020	EPI_ISL_452993		England/LSPA-3204FE02/2022
England/CAMC-11AC0C6/2021	EPI_ISL_1047501		England/CAMB-1B19E4/2020	EPI_ISL_452994		England/QEUH-325E4DD0/2022	EPI_ISL_15758705
England/CAMC-11AC11E/2021	EPI_ISL_1047506		England/CAMB-1B1B2A/2020	EPI_ISL_452999		England/QEUH-325E4C3D/2022	EPI_ISL_15758723
England/CAMC-11B491B/2021	EPI_ISL_987668		England/CAMB-1B1B48/2020	EPI_ISL_453000		England/QEUH-325E27E3/2022	EPI_ISL_15740765
England/CAMC-11B492A/2021	EPI_ISL_987988		England/CAMB-1B2330/2020	EPI_ISL_456678		England/QEUH-325E27B6/2022	EPI_ISL_15740799
England/CAMC-11B4948/2021	EPI_ISL_987656		England/CAMB-1B25FE/2020	EPI_ISL_456699		England/LSPA-325E0EA4/2022	EPI_ISL_15726941
England/CAMC-11B4C7C/2021	EPI_ISL_987855		England/CAMB-1B2655/2020	EPI_ISL_456701		England/QEUH-325E2929/2022	EPI_ISL_15740818
England/CAMC-11B4CA9/2021	EPI_ISL_987735		England/CAMB-1B2716/2020	EPI_ISL_456704		England/QEUH-325E3F35/2022	EPI_ISL_15740821
England/CAMC-11B4CB8/2021	EPI_ISL_987896		England/CAMB-1B286E/2020	EPI_ISL_469908		England/LSPA-325E132C/2022	EPI_ISL_15726982
England/CAMC-11B52A6/2021	EPI_ISL_987965		England/CAMB-1B2989/2020	EPI_ISL_456706		England/QEUH-325E3FCC/2022	EPI_ISL_15740848
England/CAMC-11B52C4/2021	EPI_ISL_987673		England/CAMB-1B2BDE/2020	EPI_ISL_456710		England/QEUH-325E30AB/2022	EPI_ISL_15740861
England/CAMC-11B52E2/2021	EPI_ISL_987750		England/CAMB-1B2BFC/2020	EPI_ISL_456712		England/LSPA-325E0F74/2022	EPI_ISL_15727048
England/CAMC-11B530D/2021	EPI_ISL_987701		England/CAMB-1B2C17/2020	EPI_ISL_456714		England/LSPA-325E07E5/2022	EPI_ISL_15713562
England/CAMC-11E37EC/2021	EPI_ISL_988220		England/CAMB-1B2C35/2020	EPI_ISL_456715		England/LSPA-325DABC4/2022	EPI_ISL_15697170
England/CAMC-11E3816/2021	EPI_ISL_988342		England/CAMB-1B2C44/2020	EPI_ISL_477787		England/QEUH-325DE28F/2022	EPI_ISL_15713864
England/CAMC-11E3B95/2021	EPI_ISL_988274		England/CAMB-1B2C62/2020	EPI_ISL_477788		England/PLYM-325DAA03/2022	EPI_ISL_15676706
England/CAMC-11E3BE0/2021	EPI_ISL_988481		England/CAMB-1B2D23/2020	EPI_ISL_477789		England/PLYM-325DAA30/2022	EPI_ISL_15676726
England/CAMC-11E3C29/2021	EPI_ISL_988253		England/CAMB-1B2D41/2020	EPI_ISL_477790		England/QEUH-325DC227/2022	EPI_ISL_15676863
England/CAMC-11E796A/2021	EPI_ISL_980454		England/CAMB-1B2D6F/2020	EPI_ISL_477791		England/QEUH-325DC61C/2022	EPI_ISL_15676869
England/CAMC-11E7979/2021	EPI_ISL_980359		England/CAMB-1B2DE7/2020	EPI_ISL_477792		England/QEUH-325D9020/2022	EPI_ISL_15677149
England/CAMC-11E7988/2021	EPI_ISL_980403		England/CAMB-1B2EE4/2020	EPI_ISL_456734		England/LSPA-325DA0E3/2022	EPI_ISL_15677185
England/CAMC-11E7997/2021	EPI_ISL_980260		England/CAMB-1B2F96/2020	EPI_ISL_456740		England/QEUH-325D870E/2022	EPI_ISL_15677294
England/CAMC-11E79A6/2021	EPI_ISL_980369		England/CAMB-1B3029/2020	EPI_ISL_456747		England/QEUH-325D97A3/2022	EPI_ISL_15677305
England/CAMC-11E79D3/2021	EPI_ISL_980240		England/CAMB-1B31DB/2020	EPI_ISL_456751		England/QEUH-325D87D1/2022	EPI_ISL_15677329
England/CAMC-11E79E2/2021	EPI_ISL_980531		England/CAMB-1B31F9/2020	EPI_ISL_456752		England/LSPA-3204FAD1/2022
England/CAMC-11E79F1/2021	EPI_ISL_980462		England/CAMB-1B3214/2020	EPI_ISL_456753		England/LSPA-3204FBCF/2022
England/CAMC-11E7B37/2021	EPI_ISL_980499		England/CAMB-1B3250/2020	EPI_ISL_456755		England/LSPA-3204FBFC/2022
England/CAMC-11E7B46/2021	EPI_ISL_980236		England/CAMB-1B351B/2020	EPI_ISL_461560		England/QEUH-325D6C98/2022	EPI_ISL_15649145
England/CAMC-11E7BA0/2021	EPI_ISL_980251		England/CAMB-1B3575/2020	EPI_ISL_461562		England/LSPA-325D5D0F/2022	EPI_ISL_15612899
England/CAMC-11E8653/2021	EPI_ISL_980542		England/CAMB-1B35FD/2020	EPI_ISL_461564		England/LSPA-325D5288/2022	EPI_ISL_15612992
England/CAMC-12178CD/2021	EPI_ISL_1006571		England/CAMB-1B3627/2020	EPI_ISL_461565		England/LSPA-325D509D/2022	EPI_ISL_15613024
England/CAMC-1217906/2021	EPI_ISL_986570		England/CAMB-1B385E/2020	EPI_ISL_511970		England/LSPA-325D3879/2022	EPI_ISL_15613039
England/CAMC-1217915/2021	EPI_ISL_986552		England/CAMB-1B396A/2020	EPI_ISL_492198		England/LSPA-325D45CC/2022	EPI_ISL_15613054
England/CAMC-1217924/2021	EPI_ISL_1006623		England/CAMB-1B3B28/2020	EPI_ISL_461578		England/QEUH-325D52D3/2022	EPI_ISL_15629023
England/CAMC-1217942/2021	EPI_ISL_986485		England/CAMB-1B3B73/2020	EPI_ISL_461580		England/LSPA-325D30F9/2022	EPI_ISL_15613150
England/CAMC-125923A/2021	EPI_ISL_1104078		England/CAMB-1B3ED4/2020	EPI_ISL_473453		England/LSPA-325C7F64/2022	EPI_ISL_15629480
England/CAMC-1259258/2021	EPI_ISL_1104080		England/CAMB-1B3EF2/2020	EPI_ISL_473454		England/PLYM-325D1310/2022	EPI_ISL_15600887
England/CAMC-12596D4/2021	EPI_ISL_1050123		England/CAMB-1B3F95/2020	EPI_ISL_477794		England/PLYM-325D0B55/2022	EPI_ISL_15600904
England/CAMC-1262456/2021	EPI_ISL_1019369		England/CAMB-1B3FB3/2020	EPI_ISL_473456		England/PLYM-325D17C9/2022	EPI_ISL_15600908
England/CAMC-1271E65/2021	EPI_ISL_1033241		England/CAMB-1B40CE/2020	EPI_ISL_461588		England/PLYM-325D134D/2022	EPI_ISL_15600918
England/CAMC-1271E74/2021	EPI_ISL_1033168		England/CAMB-1B4204/2020	EPI_ISL_473462		England/PLYM-325D17E7/2022	EPI_ISL_15600934
England/CAMC-128DDC3/2021	EPI_ISL_1044768		England/CAMB-1B4240/2020	EPI_ISL_473463		England/PLYM-325D1134/2022	EPI_ISL_15600952
England/CAMC-128DE0C/2021	EPI_ISL_1044784		England/CAMB-1B44E0/2020	EPI_ISL_473474		England/PLYM-325D183F/2022	EPI_ISL_15600954
England/CAMC-128DE39/2021	EPI_ISL_1057939		England/CAMB-1B4820/2020	EPI_ISL_492193		England/PLYM-325D186C/2022	EPI_ISL_15600977
England/CAMC-128DE75/2021	EPI_ISL_1044831		England/CAMB-1B4ED3/2020	EPI_ISL_477799		England/PLYM-325D188A/2022	EPI_ISL_15600980
England/CAMC-128DE84/2021	EPI_ISL_1044820		England/CAMB-1B4FB2/2020	EPI_ISL_477807		England/PLYM-325D12B9/2022	EPI_ISL_15600986
England/CAMC-128DE93/2021	EPI_ISL_1044758		England/CAMB-1B5124/2020	EPI_ISL_483913		England/PLYM-325D18B7/2022	EPI_ISL_15600994
England/CAMC-128DF09/2021	EPI_ISL_1044777		England/CAMB-1B5467/2020	EPI_ISL_499968		England/PLYM-325D1802/2022	EPI_ISL_15600998
England/CAMC-1293CAF/2021	EPI_ISL_1070399		England/CAMB-1B54A3/2020	EPI_ISL_490329		England/PLYM-325D0FFF/2022	EPI_ISL_15601047
England/CAMC-1293CBE/2021	EPI_ISL_1070472		England/CAMB-1B55CE/2020	EPI_ISL_514443		England/DHSC-CY8W7HQ/2022
England/CAMC-1293D33/2021	EPI_ISL_1070405		England/CAMB-1B55FB/2020	EPI_ISL_499969		England/QEUH-325CD6E1/2022	EPI_ISL_15613394
England/CAMC-1293E03/2021	EPI_ISL_1042049		England/CAMB-1B5607/2020	EPI_ISL_499970		England/QEUH-325CC907/2022	EPI_ISL_15613398
England/CAMC-1293E30/2021	EPI_ISL_1042307		England/CAMB-1B5616/2020	EPI_ISL_499971		England/QEUH-325CD168/2022	EPI_ISL_15613446
England/CAMC-1293E4F/2021	EPI_ISL_1042152		England/CAMB-1B5643/2020	EPI_ISL_499972		England/QEUH-325CBA6F/2022	EPI_ISL_15613237
England/CAMC-1294048/2021	EPI_ISL_1042057		England/CAMB-1B59C2/2020	EPI_ISL_514447		England/QEUH-325CB786/2022	EPI_ISL_15613293
England/CAMC-129985A/2021	EPI_ISL_1061470		England/CAMB-1B5A29/2020	EPI_ISL_514448		England/QEUH-325CC196/2022	EPI_ISL_15613332
England/CAMC-1299975/2021	EPI_ISL_1061632		England/CAMB-1B5AB0/2020	EPI_ISL_514450		England/QEUH-325CA839/2022	EPI_ISL_15613375
England/CAMC-12A791A/2021	EPI_ISL_1062435		England/CAMB-1B5ADE/2020	EPI_ISL_516990		England/PLYM-325CACE2/2022	EPI_ISL_15577154
England/CAMC-12A7929/2021	EPI_ISL_1062467		England/CAMB-1B5B71/2020	EPI_ISL_516999		England/PLYM-325CACA6/2022	EPI_ISL_15577175
England/CAMC-12A7992/2021	EPI_ISL_1062672		England/CAMB-1B5BAE/2020	EPI_ISL_517000		England/PLYM-325CAC3D/2022	EPI_ISL_15577191
England/CAMC-12A79CF/2021	EPI_ISL_1062698		England/CAMB-1B5BCC/2020			England/PLYM-325CABF4/2022	EPI_ISL_15577207
England/CAMC-12A7ACC/2021	EPI_ISL_1062657		England/CAMB-1B5BDB/2020			England/QEUH-325CBB6C/2022	EPI_ISL_15577253
England/CAMC-12A7AF9/2021	EPI_ISL_1062763		England/CAMB-1B5C6F/2020			England/DHSC-CYFTAH5/2022
England/CAMC-12A7B6F/2021	EPI_ISL_1062767		England/CAMB-1B5CBA/2020			England/DHSC-CYGPMZ4/2022
England/CAMC-12A7C02/2021	EPI_ISL_1062690		England/CAMB-1B5CC9/2020			England/QEUH-325C2585/2022	EPI_ISL_15539385
England/CAMC-12A7C8A/2021	EPI_ISL_1062730		England/CAMB-1B5CE7/2020			England/QEUH-325C2822/2022	EPI_ISL_15539389
England/CAMC-12A7D2D/2021	EPI_ISL_1062468		England/CAMB-1B65DC/2020	EPI_ISL_584291		England/QEUH-325B9DE3/2022	EPI_ISL_15539528
England/CAMC-12B8BD4/2021	EPI_ISL_1071372		England/CAMB-1B6624/2020	EPI_ISL_612261		England/QEUH-325C2E7B/2022	EPI_ISL_15539561
England/CAMC-12B8DFC/2021	EPI_ISL_1071445		England/CAMB-1B6660/2020	EPI_ISL_612263		England/LSPA-325C06FD/2022	EPI_ISL_15505441
England/CAMC-12C1A71/2021	EPI_ISL_1102990		England/CAMB-1B67B8/2020	EPI_ISL_584306		England/LSPA-325BCD86/2022	EPI_ISL_15472911
England/CAMC-12C1CD5/2021	EPI_ISL_1102929		England/CAMB-1B70AD/2020	EPI_ISL_638301		England/LSPA-325BCBD7/2022	EPI_ISL_15472944
England/CAMC-12C1CF3/2021	EPI_ISL_1103011		England/CAMB-1B85E9/2020	EPI_ISL_650669		England/LSPA-325BCFDB/2022	EPI_ISL_15473037
England/CAMC-12C1D1E/2021	EPI_ISL_1102835		England/CAMB-1B8710/2020	EPI_ISL_650661		England/QEUH-325B9396/2022	EPI_ISL_15495954
England/CAMC-12C1D87/2021	EPI_ISL_1102773		England/CAMB-1B890B/2020	EPI_ISL_651668		England/QEUH-325BAA63/2022	EPI_ISL_15495976
England/CAMC-12C1DF0/2021	EPI_ISL_1103021		England/CAMB-1B9296/2020	EPI_ISL_651696		England/LSPA-325BDD3A/2022	EPI_ISL_15473085
England/CAMC-12C1E1B/2021	EPI_ISL_1102989		England/CAMB-1B92B4/2020	EPI_ISL_651008		England/QEUH-325BB279/2022	EPI_ISL_15496042
England/CAMC-12C1EC0/2021	EPI_ISL_1102887		England/CAMB-1B92C3/2020	EPI_ISL_651697		England/QEUH-325BF73A/2022	EPI_ISL_15496053
England/CAMC-12C1F54/2021	EPI_ISL_1102826		England/CAMB-1B92D2/2020	EPI_ISL_651698		England/QEUH-325BDFF8/2022	EPI_ISL_15496105
England/CAMC-12C1FDC/2021	EPI_ISL_1102740		England/CAMB-1B98B2/2020	EPI_ISL_664946		England/QEUH-325BCA25/2022	EPI_ISL_15496167
England/CAMC-12C20D8/2021	EPI_ISL_1102983		England/CAMB-1B98C1/2020	EPI_ISL_664947		England/QEUH-325BC8A3/2022	EPI_ISL_15495317
England/CAMC-12C2102/2021	EPI_ISL_1102927		England/CAMB-1B98EF/2020	EPI_ISL_664141		England/QEUH-325B9D7A/2022	EPI_ISL_15495367
England/CAMC-12C258E/2021	EPI_ISL_1102967		England/CAMB-1B98FE/2020	EPI_ISL_664948		England/QEUH-325B98B5/2022	EPI_ISL_15495593
England/CAMC-12C25AC/2021	EPI_ISL_1070338		England/CAMB-1B990A/2020	EPI_ISL_664949		England/QEUH-325BA18C/2022	EPI_ISL_15495612
England/CAMC-12C2788/2021	EPI_ISL_1070160		England/CAMB-1B9919/2020	EPI_ISL_664950		England/QEUH-325B9563/2022	EPI_ISL_15495619
England/CAMC-12C28D0/2021	EPI_ISL_1102766		England/CAMB-1B9928/2020	EPI_ISL_664951		England/QEUH-325B9967/2022	EPI_ISL_15495628
England/CAMC-12C7B2D/2021	EPI_ISL_1070681		England/CAMB-1B9937/2020	EPI_ISL_664952		England/LSPA-325B96BB/2022	EPI_ISL_15495690
England/CAMC-12C7B69/2021	EPI_ISL_1084590		England/CAMB-1B9964/2020	EPI_ISL_664953		England/LSPA-325B9F47/2022	EPI_ISL_15495793
England/CAMC-12C9CA0/2021	EPI_ISL_1082679		England/CAMB-1B9973/2020	EPI_ISL_664954		England/QEUH-325B6900/2022	EPI_ISL_15473149
England/CAMC-12C9EAA/2021	EPI_ISL_1082783		England/CAMB-1B9982/2020	EPI_ISL_664955		England/PLYM-325B732F/2022	EPI_ISL_15467934
England/CAMC-12C9FA7/2021	EPI_ISL_1082724		England/CAMB-1B9991/2020	EPI_ISL_664956		England/LSPA-325B6FC2/2022	EPI_ISL_15467985
England/CAMC-12CA0A3/2021	EPI_ISL_1082839		England/CAMB-1B99A0/2020	EPI_ISL_664957		England/LSPA-325B7635/2022	EPI_ISL_15468006
England/CAMC-12CA164/2021	EPI_ISL_1082937		England/CAMB-1B99BF/2020	EPI_ISL_664249		England/QEUH-325B248B/2022	EPI_ISL_15468459
England/CAMC-12CA1CE/2021	EPI_ISL_1083064		England/CAMB-1B99CE/2020	EPI_ISL_664454		England/QEUH-325ADAAF/2022	EPI_ISL_15468481
England/CAMC-12CA1EC/2021	EPI_ISL_1082975		England/CAMB-1B99DD/2020	EPI_ISL_679145		England/QEUH-325AEB50/2022	EPI_ISL_15468506
England/CAMC-12CA1FB/2021	EPI_ISL_1082976		England/CAMB-1B99FB/2020	EPI_ISL_664579		England/QEUH-325ADBBB/2022	EPI_ISL_15468535
England/CAMC-12CA304/2021	EPI_ISL_1082948		England/CAMB-1B9A52/2020	EPI_ISL_679146		England/QEUH-325AE9A1/2022	EPI_ISL_15468556
England/CAMC-12CA38C/2021	EPI_ISL_1083016		England/CAMB-1B9A61/2020	EPI_ISL_679147		England/QEUH-325AED2D/2022	EPI_ISL_15468655
England/CAMC-12CA3B9/2021	EPI_ISL_1082844		England/CAMB-1BA796/2020	EPI_ISL_679159		England/PLYM-325B879B/2022	EPI_ISL_15468701
England/CAMC-12CA3C8/2021	EPI_ISL_1082880		England/CAMB-1BA7A5/2020	EPI_ISL_664996		England/PLYM-325B8995/2022	EPI_ISL_15468777
England/CAMC-12CA44D/2021	EPI_ISL_1083085		England/CAMB-1BA7C3/2020	EPI_ISL_664997		England/PLYM-325B89B3/2022	EPI_ISL_15468860
England/CAMC-12D4422/2021	EPI_ISL_1101890		England/CAMB-1BA7D2/2020	EPI_ISL_664543		England/PLYM-325B595C/2022	EPI_ISL_15468865
England/CAMC-12D4431/2021	EPI_ISL_1101681		England/CAMB-1BA7E1/2020	EPI_ISL_664140		England/PLYM-325B8133/2022	EPI_ISL_15468866
England/CAMC-12D44AA/2021	EPI_ISL_1100831		England/CAMB-1BA80C/2020	EPI_ISL_664155		England/PLYM-325B5637/2022	EPI_ISL_15468869
England/CAMC-12D44D7/2021	EPI_ISL_1101747		England/CAMB-1BB3DD/2020	EPI_ISL_664601		England/PLYM-325B87F5/2022	EPI_ISL_15468877
England/CAMC-12D456B/2021	EPI_ISL_1101813		England/CAMB-1BB407/2020	EPI_ISL_664139		England/PLYM-325B5910/2022	EPI_ISL_15468911
England/CAMC-12D45C5/2021	EPI_ISL_1100912		England/CAMB-1BC828/2020			England/PLYM-325B875F/2022	EPI_ISL_15468946
England/CAMC-12D46A4/2021	EPI_ISL_1100874		England/CAMB-1BC8A0/2020	EPI_ISL_764287		England/PLYM-325B884D/2022	EPI_ISL_15468950
England/CAMC-12D4B2D/2021	EPI_ISL_1101887		England/CAMB-1BCAC8/2020	EPI_ISL_764209		England/QEUH-325AF64F/2022	EPI_ISL_15468994
England/CAMC-12D4B4B/2021	EPI_ISL_1101723		England/CAMB-1BCF41/2020	EPI_ISL_723913		England/QEUH-325AEF18/2022	EPI_ISL_15468997
England/CAMC-12D4BB4/2021	EPI_ISL_1101746		England/CAMB-1BD0B6/2020	EPI_ISL_740959		England/LSPA-325B38F7/2022	EPI_ISL_15469039
England/CAMC-12D4C84/2021	EPI_ISL_1101751		England/CAMB-1BD229/2020	EPI_ISL_740961		England/QEUH-325AC23F/2022	EPI_ISL_15469056
England/CAMC-12DF5AC/2021	EPI_ISL_1099789		England/CAMB-71AEE/2020	EPI_ISL_439578		England/QEUH-325AD31D/2022	EPI_ISL_15469182
England/CAMC-12DF7B5/2021	EPI_ISL_1100045		England/CAMB-71B45/2020	EPI_ISL_439611		England/LSPA-325A0BB8/2022	EPI_ISL_15469322
England/CAMC-12DF8FE/2021	EPI_ISL_1099917		England/CAMB-71B63/2020	EPI_ISL_439892		England/DHSC-CYRDF4O/2022
England/CAMC-12DFB7D/2021	EPI_ISL_1099845		England/CAMB-71C24/2020			England/DHSC-CYFGW1K/2022
England/CAMC-12EA0F8/2021	EPI_ISL_1115671		England/CAMB-71C33/2020	EPI_ISL_439901		England/QEUH-325AAAC0/2022	EPI_ISL_15473505
England/CAMC-12EA23E/2021	EPI_ISL_1115672		England/CAMB-71C42/2020	EPI_ISL_439880		England/QEUH-325B205A/2022	EPI_ISL_15473634
England/CAMC-12EA395/2021	EPI_ISL_1115499		England/CAMB-71C51/2020	EPI_ISL_439617		England/QEUH-325AC30F/2022	EPI_ISL_15473651
England/CAMC-12EA3FF/2021	EPI_ISL_1115519		England/CAMB-71D9A/2020	EPI_ISL_438300		England/QEUH-325B2087/2022	EPI_ISL_15473659
England/CAMC-1303562/2021	EPI_ISL_1224697		England/CAMB-71DA9/2020	EPI_ISL_438391		England/QEUH-325B0D0A/2022	EPI_ISL_15473745
England/CAMC-1303887/2021	EPI_ISL_1224699		England/CAMB-71DD6/2020	EPI_ISL_438327		England/QEUH-325AC299/2022	EPI_ISL_15473753
England/CAMC-13038D2/2021	EPI_ISL_1224531		England/CAMB-72063/2020	EPI_ISL_439942		England/LSPA-325B2CA1/2022	EPI_ISL_15469707
England/CAMC-1303A54/2021	EPI_ISL_1246254		England/CAMB-723E2/2020	EPI_ISL_439547		England/QEUH-325A3441/2022	EPI_ISL_15473819
England/CAMC-1303A72/2021	EPI_ISL_1246228		England/CAMB-7240D/2020	EPI_ISL_439542		England/QEUH-325A9320/2022	EPI_ISL_15473845
England/CAMC-130EA0E/2021	EPI_ISL_1175308		England/CAMB-7241C/2020	EPI_ISL_439642		England/QEUH-325A98A9/2022	EPI_ISL_15473852
England/CAMC-130EA2C/2021	EPI_ISL_1175237		England/CAMB-7268F/2020	EPI_ISL_439939		England/QEUH-325A9CAD/2022	EPI_ISL_15473873
England/CAMC-130EA77/2021	EPI_ISL_1175248		England/CAMB-7269E/2020	EPI_ISL_439897		England/QEUH-325A951B/2022	EPI_ISL_15473878
England/CAMC-130EAE0/2021	EPI_ISL_1175323		England/CAMB-726AD/2020	EPI_ISL_439574		England/QEUH-325A9B46/2022	EPI_ISL_15473883
England/CAMC-130EB1A/2021	EPI_ISL_1175143		England/CAMB-72986/2020	EPI_ISL_439566		England/LSPA-325A7E5E/2022	EPI_ISL_15468188
England/CAMC-130EB29/2021	EPI_ISL_1175254		England/CAMB-729A4/2020	EPI_ISL_439568		England/LSPA-325AB2E5/2022	EPI_ISL_15468340
England/CAMC-130EB56/2021	EPI_ISL_1175267		England/CAMB-72CAB/2020	EPI_ISL_440125		England/LSPA-325AA93C/2022	EPI_ISL_15468346
England/CAMC-130EC35/2021	EPI_ISL_1175283		England/CAMB-72CBA/2020	EPI_ISL_440048		England/DHSC-CY8ATFB/2022
England/CAMC-130EDD8/2021	EPI_ISL_1175315		England/CAMB-72D3F/2020	EPI_ISL_440079		England/LSPA-325A2DFC/2022	EPI_ISL_15403218
England/CAMC-130EDE7/2021	EPI_ISL_1175403		England/CAMB-72D4E/2020	EPI_ISL_440062		England/LSPA-325A3854/2022	EPI_ISL_15403263
England/CAMC-130EDF6/2021	EPI_ISL_1175196		England/CAMB-730F9/2020	EPI_ISL_440246		England/PLYM-325A8752/2022	EPI_ISL_15403323
England/CAMC-130EE02/2021	EPI_ISL_1175342		England/CAMB-73114/2020	EPI_ISL_440240		England/PLYM-325A2E53/2022	EPI_ISL_15403362
England/CAMC-130EE11/2021	EPI_ISL_1175241		England/CAMB-73211/2020	EPI_ISL_440287		England/QEUH-325A8734/2022	EPI_ISL_15418268
England/CAMC-130EE3F/2021	EPI_ISL_1175331		England/CAMB-73220/2020	EPI_ISL_440138		England/QEUH-325A7D7F/2022	EPI_ISL_15418365
England/CAMC-130EEC6/2021	EPI_ISL_1175397		England/CAMB-7323F/2020	EPI_ISL_440217		England/PLYM-325A8989/2022	EPI_ISL_15403541
England/CAMC-130EED5/2021	EPI_ISL_1175288		England/CAMB-7325d/2020	EPI_ISL_440176		England/LSPA-325A5A89/2022	EPI_ISL_15403643
England/CAMC-130EEE4/2021	EPI_ISL_1175244		England/CAMB-7328A/2020	EPI_ISL_440267		England/DHSC-CY8WCWX/2022
England/CAMC-130EEF3/2021	EPI_ISL_1175414		England/CAMB-73484/2020	EPI_ISL_440231		England/QEUH-325A255E/2022	EPI_ISL_15384358
England/CAMC-130EF0F/2021	EPI_ISL_1175269		England/CAMB-73518/2020	EPI_ISL_440186		England/QEUH-325A1E09/2022	EPI_ISL_15384396
England/CAMC-130EFB4/2021	EPI_ISL_1175238		England/CAMB-738E2/2020	EPI_ISL_425253		England/PLYM-325A2503/2022	EPI_ISL_15380225
England/CAMC-130F162/2021	EPI_ISL_1175240		England/CAMB-73994/2020	EPI_ISL_425260		England/QEUH-325A11F1/2022	EPI_ISL_15380343
England/CAMC-130F171/2021	EPI_ISL_1175318		England/CAMB-73A0A/2020	EPI_ISL_425266		England/QEUH-325A058D/2022	EPI_ISL_15380380
England/CAMC-130F180/2021	EPI_ISL_1175324		England/CAMB-73C31/2020	EPI_ISL_433678		England/QEUH-325A065D/2022	EPI_ISL_15380398
England/CAMC-130F19F/2021	EPI_ISL_1175334		England/CAMB-73C9B/2020	EPI_ISL_433682		England/DHSC-CYFJRGP/2022
England/CAMC-130F1CC/2021	EPI_ISL_1175329		England/CAMB-73CAA/2020	EPI_ISL_433683		England/DHSC-CYF9K8A/2022
England/CAMC-1314A50/2021	EPI_ISL_1174992		England/CAMB-73DB6/2020	EPI_ISL_433697		England/PLYM-3259D565/2022	EPI_ISL_15365095
England/CAMC-1314BD5/2021	EPI_ISL_1174890		England/CAMB-74070/2020	EPI_ISL_440334		England/PLYM-3259D6DB/2022	EPI_ISL_15365144
England/CAMC-1314C2D/2021	EPI_ISL_1174978		England/CAMB-7426B/2020	EPI_ISL_440359		England/PLYM-3259D723/2022	EPI_ISL_15365162
England/CAMC-13232DE/2021	EPI_ISL_1333663		England/CAMB-74D4C/2020	EPI_ISL_425371		England/PLYM-3259DC51/2022	EPI_ISL_15365190
England/CAMC-13233BD/2021	EPI_ISL_1246281		England/CAMB-74F19/2020	EPI_ISL_440410		England/PLYM-3259D95A/2022	EPI_ISL_15365196
England/CAMC-1323423/2021	EPI_ISL_1246225		England/CAMB-750AC/2020	EPI_ISL_440409		England/PLYM-3259D91E/2022	EPI_ISL_15365271
England/CAMC-13234AB/2021	EPI_ISL_1333638		England/CAMB-75358/2020	EPI_ISL_440437		England/PLYM-3259DC33/2022	EPI_ISL_15365300
England/CAMC-13234BA/2021	EPI_ISL_1246235		England/CAMB-75895/2020			England/QEUH-32595521/2022	EPI_ISL_15365400
England/CAMC-1328FE1/2021	EPI_ISL_1174196		England/CAMB-75974/2020	EPI_ISL_438340		England/QEUH-32595679/2022	EPI_ISL_15365409
England/CAMC-1329092/2021	EPI_ISL_1174035		England/CAMB-75BBA/2020	EPI_ISL_438338		England/QEUH-325951E1/2022	EPI_ISL_15365415
England/CAMC-1329180/2021	EPI_ISL_1174045		England/CAMB-75C11/2020	EPI_ISL_438386		England/QEUH-32595D65/2022	EPI_ISL_15365435
England/CAMC-1329205/2021	EPI_ISL_1174129		England/CAMB-75C5D/2020	EPI_ISL_438304		England/QEUH-325933DE/2022	EPI_ISL_15365499
England/CAMC-1333411/2021	EPI_ISL_1174328		England/CAMB-75C8A/2020	EPI_ISL_438262		England/LSPA-32591CE4/2022	EPI_ISL_15344786
England/CAMC-133BD1E/2021	EPI_ISL_1831429		England/CAMB-75CE4/2020	EPI_ISL_438292		England/LSPA-32591895/2022	EPI_ISL_15344824
England/CAMC-133C621/2021	EPI_ISL_1831448		England/CAMB-7624B/2020	EPI_ISL_438441		England/LSPA-32592339/2022	EPI_ISL_15344855
England/CAMC-133C6B8/2021	EPI_ISL_1831495		England/CAMB-767F1/2020	EPI_ISL_438496		England/LSPA-32591F54/2022	EPI_ISL_15344884
England/CAMC-133CFBD/2021	EPI_ISL_1831532		England/CAMB-7681C/2020	EPI_ISL_438487		England/PLYM-32594C2D/2022	EPI_ISL_15344887
England/CAMC-133D1C5/2021	EPI_ISL_1831567		England/CAMB-76858/2020	EPI_ISL_438468		England/LSPA-32591E2A/2022	EPI_ISL_15344897
England/CAMC-133D480/2021	EPI_ISL_1332866		England/CAMB-76876/2020	EPI_ISL_438469		England/LSPA-32591859/2022	EPI_ISL_15344968
England/CAMC-133D4BD/2021	EPI_ISL_1332915		England/CAMB-76894/2020	EPI_ISL_438286		England/PLYM-325918A4/2022	EPI_ISL_15344973
England/CAMC-133D71E/2021	EPI_ISL_1263854		England/CAMB-768B2/2020	EPI_ISL_438347		England/LSPA-325917F2/2022	EPI_ISL_15344976
England/CAMC-133D73C/2021	EPI_ISL_1263860		England/CAMB-768FE/2020	EPI_ISL_438462		England/LSPA-32594A41/2022	EPI_ISL_15344986
England/CAMC-133D74B/2021	EPI_ISL_1263998		England/CAMB-7690A/2020	EPI_ISL_438361		England/LSPA-3259ACFA/2022	EPI_ISL_15345047
England/CAMC-133D778/2021	EPI_ISL_1263982		England/CAMB-769DD/2020	EPI_ISL_438298		England/LSPA-3259BA77/2022	EPI_ISL_15345053
England/CAMC-133D8C0/2021	EPI_ISL_1264007		England/CAMB-76B04/2020	EPI_ISL_438434		England/LSPA-3259BD50/2022	EPI_ISL_15345108
England/CAMC-133D8DF/2021	EPI_ISL_1263962		England/CAMB-76B22/2020	EPI_ISL_438296		England/LSPA-3259B97A/2022	EPI_ISL_15345110
England/CAMC-133F776/2021	EPI_ISL_1206498		England/CAMB-76CC5/2020	EPI_ISL_438376		England/QEUH-3259ACBE/2022	EPI_ISL_15365603
England/CAMC-133FAAA/2021	EPI_ISL_1206324		England/CAMB-76CE3/2020	EPI_ISL_438450		England/QEUH-3259B0A2/2022	EPI_ISL_15365652
England/CAMC-133FAB9/2021	EPI_ISL_1206338		England/CAMB-76D0E/2020	EPI_ISL_438479		England/LSPA-325995F0/2022	EPI_ISL_16044078
England/CAMC-133FC68/2021	EPI_ISL_1206396		England/CAMB-76D86/2020	EPI_ISL_438530		England/QEUH-3259BBCF/2022	EPI_ISL_15365782
England/CAMC-133FF32/2021	EPI_ISL_1206358		England/CAMB-76DA4/2020	EPI_ISL_439452		England/LSPA-32593383/2022	EPI_ISL_15344622
England/CAMC-133FF50/2021	EPI_ISL_1206432		England/CAMB-76DC2/2020	EPI_ISL_439376		England/LSPA-32592384/2022	EPI_ISL_15344626
England/CAMC-1340086/2021	EPI_ISL_1206398		England/CAMB-76DE0/2020	EPI_ISL_438524		England/LSPA-32592FDB/2022	EPI_ISL_15344630
England/CAMC-1340095/2021	EPI_ISL_1206448		England/CAMB-76E0B/2020	EPI_ISL_439474		England/PLYM-32593189/2022	EPI_ISL_15344640
England/CAMC-13400C2/2021	EPI_ISL_1206345		England/CAMB-76E1A/2020	EPI_ISL_425431		England/LSPA-32592E38/2022	EPI_ISL_15344652
England/CAMC-1340824/2021	EPI_ISL_1333851		England/CAMB-76E29/2020	EPI_ISL_439400		England/LSPA-32590007/2022	EPI_ISL_15365906
England/CAMC-134DE9E/2021	EPI_ISL_1246026		England/CAMB-76E47/2020	EPI_ISL_439415		England/LSPA-325904A1/2022	EPI_ISL_15365911
England/CAMC-1379E6C/2021	EPI_ISL_1489518		England/CAMB-76E83/2020	EPI_ISL_438519		England/LSPA-3258FAEF/2022	EPI_ISL_15365921
England/CAMC-1379E7B/2021	EPI_ISL_1467627		England/CAMB-76EA1/2020	EPI_ISL_439511		England/LSPA-32590AAF/2022	EPI_ISL_15365953
England/CAMC-1379F4B/2021	EPI_ISL_1467673		England/CAMB-76ECF/2020	EPI_ISL_439521		England/LSPA-3258F9E2/2022	EPI_ISL_15365971
England/CAMC-1379F87/2021	EPI_ISL_1467662		England/CAMB-76EDE/2020	EPI_ISL_425437		England/LSPA-3258F548/2022	EPI_ISL_15365994
England/CAMC-1379F96/2021	EPI_ISL_1467688		England/CAMB-76EED/2020	EPI_ISL_439504		England/LSPA-3258FC70/2022	EPI_ISL_15365997
England/CAMC-13830C3/2021	EPI_ISL_1489515		England/CAMB-76F17/2020	EPI_ISL_425439		England/PLYM-3258F803/2022	EPI_ISL_15366008
England/CAMC-13831FD/2021	EPI_ISL_1467678		England/CAMB-77031/2020	EPI_ISL_425453		England/PLYM-32590429/2022	EPI_ISL_15366062
England/CAMC-1396CF6/2021	EPI_ISL_1263857		England/CAMB-7708C/2020	EPI_ISL_425458		England/PLYM-325914FB/2022	EPI_ISL_15366074
England/CAMC-1396D99/2021	EPI_ISL_1263908		England/CAMB-7773C/2020	EPI_ISL_439396		England/LSPA-325908B4/2022	EPI_ISL_15366103
England/CAMC-1396DA8/2021	EPI_ISL_1263871		England/CAMB-77796/2020	EPI_ISL_439500		England/PLYM-32590201/2022	EPI_ISL_15366106
England/CAMC-1396E0F/2021	EPI_ISL_1263919		England/CAMB-77C3D/2020	EPI_ISL_440851		England/LSPA-325902E3/2022	EPI_ISL_15366129
England/CAMC-13970F9/2021	EPI_ISL_1263947		England/CAMB-77C5B/2020	EPI_ISL_440813		England/PLYM-325915CB/2022	EPI_ISL_15366175
England/CAMC-139ABC8/2021	EPI_ISL_1276076		England/CAMB-77CF1/2020	EPI_ISL_440825		England/LSPA-3258EC35/2022	EPI_ISL_15366183
England/CAMC-139DDA1/2021	EPI_ISL_1277194		England/CAMB-77DA3/2020	EPI_ISL_440837		England/LSPA-3258EFC3/2022	EPI_ISL_15366187
England/CAMC-139DEAE/2021	EPI_ISL_1277133		England/CAMB-77DB2/2020	EPI_ISL_440831		England/PLYM-3258C587/2022	EPI_ISL_15366209
England/CAMC-139DEDB/2021	EPI_ISL_1277129		England/CAMB-77E37/2020	EPI_ISL_440835		England/PLYM-3258C61B/2022	EPI_ISL_15366211
England/CAMC-139DF41/2021	EPI_ISL_1277127		England/CAMB-78346/2020	EPI_ISL_433720		England/PLYM-3258C9D6/2022	EPI_ISL_15366251
England/CAMC-139DF6F/2021	EPI_ISL_1277188		England/CAMB-7870E/2020	EPI_ISL_433765		England/PLYM-32590DD3/2022	EPI_ISL_15366254
England/CAMC-139DF7E/2021	EPI_ISL_1277144		England/CAMB-7872C/2020	EPI_ISL_433766		England/PLYM-325910BB/2022	EPI_ISL_15366273
England/CAMC-139DFC9/2021	EPI_ISL_1277035		England/CAMB-78935/2020	EPI_ISL_433793		England/PLYM-3259107F/2022	EPI_ISL_15366277
England/CAMC-139E04D/2021	EPI_ISL_1276939		England/CAMB-789AE/2020	EPI_ISL_433800		England/PLYM-3258C499/2022	EPI_ISL_15366288
England/CAMC-139E05C/2021	EPI_ISL_1277199		England/CAMB-78B99/2020	EPI_ISL_441054		England/PLYM-3258C52D/2022	EPI_ISL_15366302
England/CAMC-139E0A7/2021	EPI_ISL_1277025		England/CAMB-790D5/2020	EPI_ISL_441098		England/PLYM-3258C55A/2022	EPI_ISL_15366312
England/CAMC-139E0D4/2021	EPI_ISL_1277153		England/CAMB-791B4/2020	EPI_ISL_441807		England/PLYM-325910AC/2022	EPI_ISL_15366318
England/CAMC-139E13B/2021	EPI_ISL_1276969		England/CAMB-791D2/2020	EPI_ISL_441126		England/PLYM-32591060/2022	EPI_ISL_15366339
England/CAMC-139E1B3/2021	EPI_ISL_1277070		England/CAMB-79363/2020	EPI_ISL_441156		England/LSPA-3258ED14/2022	EPI_ISL_15366384
England/CAMC-139E1E0/2021	EPI_ISL_1276990		England/CAMB-79837/2020	EPI_ISL_441805		England/PLYM-3258C5B4/2022	EPI_ISL_15366386
England/CAMC-139E238/2021	EPI_ISL_1276972		England/CAMB-79873/2020	EPI_ISL_441788		England/PLYM-3258C675/2022	EPI_ISL_15366407
England/CAMC-139E317/2021	EPI_ISL_1277130		England/CAMB-79CE0/2020	EPI_ISL_440576		England/PLYM-32590D3D/2022	EPI_ISL_15366408
England/CAMC-13B6D84/2021	EPI_ISL_1328911		England/CAMB-79D0B/2020	EPI_ISL_441332		England/PLYM-3259109D/2022	EPI_ISL_15366413
England/CAMC-13B6DEE/2021	EPI_ISL_1329010		England/CAMB-79D83/2020	EPI_ISL_440620		England/PLYM-3259108E/2022	EPI_ISL_15366435
England/CAMC-13B80B6/2021	EPI_ISL_1329378		England/CAMB-79DCF/2020	EPI_ISL_441276		England/LSPA-3258EEE4/2022	EPI_ISL_15366442
England/CAMC-13CBE01/2021	EPI_ISL_1330372		England/CAMB-79DED/2020	EPI_ISL_441299		England/PLYM-325915E9/2022	EPI_ISL_15366450
England/CAMC-13CBE98/2021	EPI_ISL_1330558		England/CAMB-7A010/2020	EPI_ISL_441324		England/LSPA-32597D63/2022	EPI_ISL_15329837
England/CAMC-13D28BE/2021	EPI_ISL_1327370		England/CAMB-7A5B7/2020	EPI_ISL_441101		England/LSPA-32597C66/2022	EPI_ISL_15329857
England/CAMC-13D28CD/2021			England/CAMB-7A5F3/2020	EPI_ISL_441845		England/LSPA-32597264/2022	EPI_ISL_15329875
England/CAMC-13D32CE/2021	EPI_ISL_1327428		England/CAMB-7A60F/2020	EPI_ISL_441784		England/LSPA-32597F7C/2022	EPI_ISL_15329891
England/CAMC-13EEC2C/2021	EPI_ISL_1377167		England/CAMB-7A61E/2020	EPI_ISL_441193		England/QEUH-32598412/2022	EPI_ISL_15345261
England/CAMC-13FBF32/2021	EPI_ISL_1374094		England/CAMB-7A6A5/2020	EPI_ISL_440587		England/QEUH-32596308/2022	EPI_ISL_15345308
England/CAMC-13FBFE7/2021	EPI_ISL_1455516		England/CAMB-7A7A2/2020	EPI_ISL_441255		England/QEUH-32597677/2022	EPI_ISL_15345344
England/CAMC-13FC03E/2021	EPI_ISL_1455517		England/CAMB-7A809/2020	EPI_ISL_441269		England/QEUH-3259763B/2022	EPI_ISL_15345387
England/CAMC-144BE71/2021	EPI_ISL_1484422		England/CAMB-7A881/2020	EPI_ISL_441069		England/QEUH-32597CC0/2022	EPI_ISL_15345398
England/CAMC-144BE80/2021	EPI_ISL_1484556		England/CAMB-7AA21/2020	EPI_ISL_441239		England/QEUH-325970F1/2022	EPI_ISL_15345410
England/CAMC-144F88E/2021	EPI_ISL_1451280		England/CAMB-7AAD6/2020	EPI_ISL_433837		England/QEUH-3258CC19/2022	EPI_ISL_15301888
England/CAMC-144FA97/2021	EPI_ISL_1451314		England/CAMB-7AAE5/2020	EPI_ISL_433838		England/QEUH-3258CBB2/2022	EPI_ISL_15301919
England/CAMC-144FB0D/2021	EPI_ISL_1451417		England/CAMB-7AC85/2020	EPI_ISL_433860		England/QEUH-3258DD15/2022	EPI_ISL_15301959
England/CAMC-145D42F/2021	EPI_ISL_1473482		England/CAMB-7AEF8/2020	EPI_ISL_433892		England/LSPA-3258EAA4/2022	EPI_ISL_15296235
England/CAMC-145D638/2021	EPI_ISL_1473467		England/CAMB-7AF31/2020	EPI_ISL_433896		England/QEUH-3258805D/2022	EPI_ISL_15296262
England/CAMC-1485FA5/2021	EPI_ISL_1489422		England/CAMB-7B13A/2020	EPI_ISL_433922		England/QEUH-325880F3/2022	EPI_ISL_15296268
England/CAMC-148601A/2021	EPI_ISL_1489204		England/CAMB-7B273/2020	EPI_ISL_433934		England/QEUH-325885D6/2022	EPI_ISL_15296334
England/CAMC-1486083/2021	EPI_ISL_1489307		England/CAMB-7B3F8/2020	EPI_ISL_433953		England/PLYM-3258C01D/2022	EPI_ISL_15292932
England/CAMC-14861EA/2021	EPI_ISL_1489181		England/CAMB-7B440/2020	EPI_ISL_433958		England/PLYM-3258C068/2022	EPI_ISL_15292937
England/CAMC-148626F/2021	EPI_ISL_1489360		England/CAMB-7B5A7/2020	EPI_ISL_441318		England/PLYM-32586884/2022	EPI_ISL_15272091
England/CAMC-14862E7/2021	EPI_ISL_1489430		England/CAMB-7B64A/2020	EPI_ISL_441122		England/PLYM-32585FAE/2022	EPI_ISL_15272116
England/CAMC-14A51F4/2021	EPI_ISL_1504715		England/CAMB-7B686/2020	EPI_ISL_441083		England/PLYM-325870A9/2022	EPI_ISL_15272156
England/CAMC-14E2F4C/2021	EPI_ISL_1594956		England/CAMB-7B6A4/2020	EPI_ISL_441087		England/PLYM-32585F44/2022	EPI_ISL_15272199
England/CAMC-14E6670/2021	EPI_ISL_1653136		England/CAMB-7B6D1/2020	EPI_ISL_442210		England/PLYM-32585EFC/2022	EPI_ISL_15272210
England/CAMC-14E786A/2021	EPI_ISL_1615889		England/CAMB-7B6FF/2020	EPI_ISL_442259		England/QEUH-32584D78/2022	EPI_ISL_15272215
England/CAMC-14E79EF/2021	EPI_ISL_1615832		England/CAMB-7B71A/2020	EPI_ISL_442314		England/QEUH-3258762F/2022	EPI_ISL_15272305
England/CAMC-14F3A1A/2021	EPI_ISL_1653251		England/CAMB-7B774/2020	EPI_ISL_442343		England/QEUH-32585D68/2022	EPI_ISL_15272320
England/CAMC-150D44B/2021	EPI_ISL_1719686		England/CAMB-7B7B0/2020	EPI_ISL_441599		England/QEUH-32587B7B/2022	EPI_ISL_15272322
England/CAMC-990D8D/2020	EPI_ISL_551913		England/CAMB-7B7DE/2020	EPI_ISL_442322		England/QEUH-32587BC6/2022	EPI_ISL_15272353
England/CAMC-9910DE/2020	EPI_ISL_551892		England/CAMB-7B7FC/2020	EPI_ISL_442331		England/QEUH-32586022/2022	EPI_ISL_15272443
England/CAMC-9910ED/2020	EPI_ISL_551917		England/CAMB-7B9F6/2020	EPI_ISL_441643		England/PLYM-32584FBE/2022	EPI_ISL_15232265
England/CAMC-9B25AB/2020	EPI_ISL_566423		England/CAMB-7BB5A/2020	EPI_ISL_442130		England/PLYM-325858FE/2022	EPI_ISL_15232278
England/CAMC-9B2C5B/2020	EPI_ISL_2733999		England/CAMB-7BB96/2020	EPI_ISL_442160		England/PLYM-325815FB/2022	EPI_ISL_15232290
England/CAMC-9C0C96/2020	EPI_ISL_2734071		England/CAMB-7BBB4/2020	EPI_ISL_442075		England/PLYM-32584C6C/2022	EPI_ISL_15232328
England/CAMC-9C1C77/2020	EPI_ISL_572714		England/CAMB-7BBD2/2020	EPI_ISL_442100		England/PLYM-32585014/2022	EPI_ISL_15232346
England/CAMC-9D73D3/2020	EPI_ISL_584367		England/CAMB-7BC48/2020	EPI_ISL_442099		England/PLYM-32585041/2022	EPI_ISL_15232428
England/CAMC-9EBBA7/2020	EPI_ISL_584403		England/CAMB-7BD09/2020	EPI_ISL_442063		England/LSPA-32584570/2022	EPI_ISL_15232434
England/CAMC-9EBEBD/2020	EPI_ISL_584425		England/CAMB-7BD27/2020	EPI_ISL_442138		England/PLYM-32581986/2022	EPI_ISL_15232483
England/CAMC-9EC687/2020	EPI_ISL_580564		England/CAMB-7BE60/2020	EPI_ISL_470497		England/QEUH-32582132/2022	EPI_ISL_15232511
England/CAMC-A3EA89/2020	EPI_ISL_609542		England/CAMB-7BF8B/2020	EPI_ISL_470362		England/QEUH-32583429/2022	EPI_ISL_15232514
England/CAMC-A3EA98/2020	EPI_ISL_609753		England/CAMB-7C02D/2020	EPI_ISL_433981		England/LSPA-32581EE1/2022	EPI_ISL_15209248
England/CAMC-A3F208/2020	EPI_ISL_609688		England/CAMB-7C078/2020	EPI_ISL_433986		England/LSPA-325829EF/2022	EPI_ISL_15209269
England/CAMC-A582FA/2020	EPI_ISL_596967		England/CAMB-7C0B4/2020	EPI_ISL_433990		England/QEUH-32582448/2022	EPI_ISL_15232575
England/CAMC-A58719/2020	EPI_ISL_597090		England/CAMB-7C11B/2020	EPI_ISL_433996		England/QEUH-325831B9/2022	EPI_ISL_15232582
England/CAMC-A64BC3/2020	EPI_ISL_608602		England/CAMB-7C2CD/2020	EPI_ISL_434023		England/LSPA-32582F1A/2022	EPI_ISL_15209333
England/CAMC-A64DEB/2020	EPI_ISL_608596		England/CAMB-7C315/2020	EPI_ISL_434027		England/LSPA-3257F499/2022	EPI_ISL_15209391
England/CAMC-A64DFA/2020	EPI_ISL_608636		England/CAMB-7C324/2020	EPI_ISL_434028		England/LSPA-325804D1/2022	EPI_ISL_15209422
England/CAMC-A64E51/2020	EPI_ISL_608392		England/CAMB-7C342/2020	EPI_ISL_434030		England/LSPA-32581081/2022	EPI_ISL_15209449
England/CAMC-A650B4/2020	EPI_ISL_608620		England/CAMB-7C3BB/2020	EPI_ISL_434037		England/LSPA-3257AD93/2022	EPI_ISL_15203043
England/CAMC-A6537F/2020	EPI_ISL_608506		England/CAMB-7C3CA/2020	EPI_ISL_434038		England/LSPA-3257B1D2/2022	EPI_ISL_15203078
England/CAMC-A6561C/2020	EPI_ISL_608477		England/CAMB-7C588/2020	EPI_ISL_441579		England/LSPA-325764A1/2022	EPI_ISL_15203165
England/CAMC-A659B9/2020	EPI_ISL_638000		England/CAMB-7C60D/2020	EPI_ISL_442265		England/LSPA-3257674E/2022	EPI_ISL_15203211
England/CAMC-A66086/2020	EPI_ISL_626939		England/CAMB-7C685/2020	EPI_ISL_441547		England/PLYM-325805CF/2022	EPI_ISL_15209602
England/CAMC-AAF4EF/2020	EPI_ISL_630997		England/CAMB-7C737/2020	EPI_ISL_442214		England/PLYM-3257FB49/2022	EPI_ISL_15209610
England/CAMC-AAF898/2020	EPI_ISL_631194		England/CAMB-7C764/2020	EPI_ISL_442173		England/PLYM-3257FA4C/2022	EPI_ISL_15209685
England/CAMC-AAFEB4/2020			England/CAMB-7C7BF/2020	EPI_ISL_442209		England/LSPA-3257EAA7/2022	EPI_ISL_15209696
England/CAMC-AB0384/2020			England/CAMB-7C7CE/2020	EPI_ISL_442055		England/PLYM-3257FA2E/2022	EPI_ISL_15209715
England/CAMC-AB0393/2020			England/CAMB-7C807/2020	EPI_ISL_442302		England/PLYM-3257FA88/2022	EPI_ISL_15209767
England/CAMC-AB1514/2020			England/CAMB-7C861/2020	EPI_ISL_441594		England/DHSC-CYRXC1B/2022
England/CAMC-AB1523/2020			England/CAMB-7C940/2020	EPI_ISL_442819		England/DHSC-CYGD3TC/2022
England/CAMC-AB1532/2020			England/CAMB-7CD35/2020	EPI_ISL_441638		England/DHSC-CYR5PIB/2022
England/CAMC-AB1541/2020			England/CAMB-7CE8D/2020	EPI_ISL_442329		England/QEUH-3257DA3F/2022	EPI_ISL_15209895
England/CAMC-AB156F/2020			England/CAMB-7CEAB/2020	EPI_ISL_441603		England/QEUH-3257D334/2022	EPI_ISL_15209919
England/CAMC-AB15AB/2020			England/CAMB-7CEC9/2020	EPI_ISL_442230		England/PLYM-3257C353/2022	EPI_ISL_15193303
England/CAMC-AB15BA/2020			England/CAMB-7CF02/2020	EPI_ISL_442271		England/PLYM-3257C39F/2022	EPI_ISL_15193322
England/CAMC-AB2100/2020			England/CAMB-7CF20/2020	EPI_ISL_442309		England/LSPA-3257B6E2/2022	EPI_ISL_15193391
England/CAMC-AB211F/2020			England/CAMB-7CF3F/2020	EPI_ISL_442306		England/PLYM-32574379/2022	EPI_ISL_15153454
England/CAMC-AB215B/2020			England/CAMB-7CF4E/2020	EPI_ISL_442256		England/PLYM-32574072/2022	EPI_ISL_15153463
England/CAMC-AEAB4D/2020	EPI_ISL_633141		England/CAMB-7CF5D/2020	EPI_ISL_442305		England/PLYM-325742D6/2022	EPI_ISL_15153472
England/CAMC-AEAB7A/2020	EPI_ISL_633189		England/CAMB-7CF7B/2020	EPI_ISL_442224		England/PLYM-325743F1/2022	EPI_ISL_15153501
England/CAMC-AEAB89/2020	EPI_ISL_633288		England/CAMB-7CF99/2020	EPI_ISL_442272		England/PLYM-325743D3/2022	EPI_ISL_15153508
England/CAMC-AEAB98/2020	EPI_ISL_633116		England/CAMB-7CFB7/2020	EPI_ISL_442229		England/PLYM-32574054/2022	EPI_ISL_15153523
England/CAMC-AEABA7/2020	EPI_ISL_633192		England/CAMB-7D305/2020	EPI_ISL_441560		England/QEUH-32579C5B/2022	EPI_ISL_15168235
England/CAMC-AEABB6/2020	EPI_ISL_633390		England/CAMB-7D341/2020	EPI_ISL_441585		England/LSPA-325785AC/2022	EPI_ISL_15127866
England/CAMC-AEABC5/2020	EPI_ISL_633187		England/CAMB-7D420/2020	EPI_ISL_442276		England/QEUH-325787C4/2022
England/CAMC-AEAEBD/2020	EPI_ISL_633212		England/CAMB-7D44E/2020	EPI_ISL_441743		England/QEUH-3257619B/2022	EPI_ISL_15153726
England/CAMC-AEB1B3/2020	EPI_ISL_633104		England/CAMB-7D46C/2020	EPI_ISL_441667		England/QEUH-32578982/2022
England/CAMC-AEB1C2/2020	EPI_ISL_633319		England/CAMB-7D48A/2020	EPI_ISL_441731		England/QEUH-3257869A/2022	EPI_ISL_15153741
England/CAMC-B073C9/2020	EPI_ISL_643913		England/CAMB-7D5A5/2020	EPI_ISL_441680		England/LSPA-2C4CD73D/2022	EPI_ISL_15099554
England/CAMC-B073D8/2020	EPI_ISL_643918		England/CAMB-7D5C3/2020	EPI_ISL_442113		England/QEUH-2C4CEC79/2022	EPI_ISL_15099657
England/CAMC-B073E7/2020	EPI_ISL_643778		England/CAMB-7D763/2020	EPI_ISL_441759		England/QEUH-2C4CCB14/2022	EPI_ISL_15099671
England/CAMC-B07402/2020	EPI_ISL_643859		England/CAMB-7D8E8/2020	EPI_ISL_441758		England/QEUH-2C4CC3B2/2022	EPI_ISL_15069786
England/CAMC-B07411/2020	EPI_ISL_643661		England/CAMB-7D912/2020	EPI_ISL_441701		England/QEUH-2C4CC2B5/2022	EPI_ISL_15069834
England/CAMC-B07420/2020	EPI_ISL_643716		England/CAMB-7D96D/2020	EPI_ISL_441710		England/QEUH-15208859/2022	EPI_ISL_15037064
England/CAMC-B0748A/2020	EPI_ISL_643775		England/CAMB-7D97C/2020	EPI_ISL_441773		England/QEUH-152089DE/2022	EPI_ISL_15037104
England/CAMC-B074A8/2020	EPI_ISL_643868		England/CAMB-7D9D6/2020	EPI_ISL_442261		England/PLYM-1520492D/2022	EPI_ISL_15010549
England/CAMC-B07648/2020	EPI_ISL_643824		England/CAMB-7D9F4/2020	EPI_ISL_441637		England/QEUH-15203EA7/2022	EPI_ISL_15019966
England/CAMC-B07718/2020	EPI_ISL_643894		England/CAMB-7DA00/2020	EPI_ISL_441778		England/QEUH-3F944A3/2022	EPI_ISL_15010643
England/CAMC-B077DC/2020	EPI_ISL_643727		England/CAMB-7DA2E/2020	EPI_ISL_441692		England/QEUH-3F943C4/2022	EPI_ISL_15010649
England/CAMC-B07842/2020	EPI_ISL_643647		England/CAMB-7DA4C/2020	EPI_ISL_441582		England/LSPA-3F928A9/2022	EPI_ISL_15004572
England/CAMC-B0797C/2020	EPI_ISL_643670		England/CAMB-7DCCE/2020	EPI_ISL_441592		England/DHSC-CY81Q1I/2022
England/CAMC-B0828F/2020	EPI_ISL_643952		England/CAMB-7DF01/2020	EPI_ISL_442236		England/QEUH-3F8DA9C/2022	EPI_ISL_14995414
England/CAMC-B088E7/2020	EPI_ISL_643934		England/CAMB-7E119/2020	EPI_ISL_434041		England/PLYM-3F91725/2022	EPI_ISL_14969776
England/CAMC-B08902/2020	EPI_ISL_643687		England/CAMB-7E8D8/2020	EPI_ISL_442574		England/QEUH-3F8E22A/2022	EPI_ISL_14995500
England/CAMC-B09752/2020	EPI_ISL_672946		England/CAMB-7E911/2020	EPI_ISL_443077		England/PLYM-3F8C30B/2022	EPI_ISL_14948623
England/CAMC-B0985F/2020	EPI_ISL_673217		England/CAMB-7E93F/2020	EPI_ISL_442611		England/PLYM-3F8C347/2022	EPI_ISL_14948734
England/CAMC-B0988C/2020	EPI_ISL_673117		England/CAMB-7E9A8/2020	EPI_ISL_442610		England/LSPA-3F8A2A6/2022
England/CAMC-B09A4A/2020	EPI_ISL_673162		England/CAMB-7EC36/2020	EPI_ISL_443050		England/QEUH-3F88062/2022	EPI_ISL_14933778
England/CAMC-B09A86/2020	EPI_ISL_672913		England/CAMB-7EC63/2020	EPI_ISL_442856		England/LSPA-3F886CA/2022
England/CAMC-B09A95/2020	EPI_ISL_672914		England/CAMB-7EC72/2020	EPI_ISL_442938		England/QEUH-3F87C9C/2022	EPI_ISL_14933830
England/CAMC-B09B0B/2020	EPI_ISL_673121		England/CAMB-7ECAF/2020	EPI_ISL_442892		England/LSPA-3F86E88/2022	EPI_ISL_15168400
England/CAMC-B09B1A/2020	EPI_ISL_673168		England/CAMB-7ED24/2020	EPI_ISL_442869		England/PLYM-3F85AD0/2022	EPI_ISL_14910967
England/CAMC-B09B38/2020	EPI_ISL_672986		England/CAMB-7EF00/2020	EPI_ISL_443023		England/LSPA-3F8725E/2022	EPI_ISL_15168411
England/CAMC-B09B92/2020	EPI_ISL_673188		England/CAMB-7EF3D/2020	EPI_ISL_442933		England/QEUH-3F86E5B/2022	EPI_ISL_14918822
England/CAMC-B09C17/2020	EPI_ISL_672995		England/CAMB-7F1FA/2020	EPI_ISL_442896		England/DHSC-CYFMEZN/2022
England/CAMC-B09C35/2020	EPI_ISL_673066		England/CAMB-7F233/2020	EPI_ISL_442884		England/DHSC-CYFATYP/2022
England/CAMC-B09E02/2020	EPI_ISL_672958		England/CAMB-7F655/2020	EPI_ISL_470453		England/QEUH-3F86583/2022	EPI_ISL_14911076
England/CAMC-B0A50C/2020	EPI_ISL_673204		England/CAMB-7F691/2020	EPI_ISL_470473		England/LSPA-3F83DD9/2022	EPI_ISL_14911078
England/CAMC-B0A51B/2020	EPI_ISL_673140		England/CAMB-7F716/2020	EPI_ISL_470498		England/LSPA-3F84321/2022	EPI_ISL_14911219
England/CAMC-B0AAFE/2020	EPI_ISL_643591		England/CAMB-7F734/2020	EPI_ISL_470490		England/LSPA-3F7E06F/2022	EPI_ISL_14911246
England/CAMC-B0AC16/2020	EPI_ISL_643621		England/CAMB-7F752/2020	EPI_ISL_442899		England/LSPA-3F7F05F/2022
England/CAMC-B0AC34/2020	EPI_ISL_643335		England/CAMB-7FCCC/2020	EPI_ISL_444402		England/LSPA-3F7ECE3/2022
England/CAMC-B0AD22/2020	EPI_ISL_643625		England/CAMB-80439/2020	EPI_ISL_470396		England/LSPA-3F81852/2022
England/CAMC-B0AE01/2020	EPI_ISL_643422		England/CAMB-80457/2020	EPI_ISL_470461		England/LSPA-3F850B0/2022
England/CAMC-B0B2AA/2020	EPI_ISL_643524		England/CAMB-804C0/2020	EPI_ISL_470463		England/LSPA-3F84770/2022
England/CAMC-B0B486/2020	EPI_ISL_643357		England/CAMB-8076D/2020	EPI_ISL_442536		England/LSPA-3F85496/2022
England/CAMC-B0B495/2020	EPI_ISL_643366		England/CAMB-8078B/2020	EPI_ISL_470361		England/QEUH-3F73783/2022	EPI_ISL_14838691
England/CAMC-B0C616/2020	EPI_ISL_643596		England/CAMB-807A9/2020	EPI_ISL_443098		England/LSPA-3F72C1C/2022	EPI_ISL_14838831
England/CAMC-B0C634/2020	EPI_ISL_643569		England/CAMB-807E5/2020	EPI_ISL_442617		England/LSPA-3F734B9/2022	EPI_ISL_14838880
England/CAMC-B0C801/2020	EPI_ISL_643400		England/CAMB-808F1/2020	EPI_ISL_442586		England/LSPA-3F736B3/2022	EPI_ISL_14838972
England/CAMC-B0C83E/2020	EPI_ISL_643583		England/CAMB-80A0A/2020	EPI_ISL_470469		England/LSPA-3F7BEC2/2022	EPI_ISL_14810517
England/CAMC-B0C889/2020	EPI_ISL_643578		England/CAMB-80A46/2020	EPI_ISL_470422		England/LSPA-3F7B25D/2022	EPI_ISL_15168518
England/CAMC-B0CC23/2020	EPI_ISL_643317		England/CAMB-80B16/2020	EPI_ISL_442848		England/LSPA-3F7B84C/2022	EPI_ISL_14810548
England/CAMC-B0CC32/2020	EPI_ISL_643406		England/CAMB-80B34/2020	EPI_ISL_443006		England/LSPA-3F7A34C/2022
England/CAMC-B0CC9C/2020	EPI_ISL_643367		England/CAMB-80B52/2020	EPI_ISL_443046		England/LSPA-3F7A889/2022
England/CAMC-B0CCD8/2020	EPI_ISL_643453		England/CAMB-80B70/2020	EPI_ISL_442887		England/LSPA-3F79D9A/2022	EPI_ISL_15168540
England/CAMC-B1FBA8/2020	EPI_ISL_647564		England/CAMB-80B9E/2020	EPI_ISL_442880		England/LSPA-3F7A801/2022
England/CAMC-B1FC1E/2020	EPI_ISL_647519		England/CAMB-80DC5/2020	EPI_ISL_442861		England/LSPA-3F7A379/2022
England/CAMC-B1FC2D/2020	EPI_ISL_647658		England/CAMB-80DE3/2020	EPI_ISL_442953		England/LSPA-3F7A045/2022	EPI_ISL_15168542
England/CAMC-B1FC3C/2020	EPI_ISL_647522		England/CAMB-80E0E/2020	EPI_ISL_442979		England/LSPA-3F7A810/2022
England/CAMC-B1FC4B/2020	EPI_ISL_647478		England/CAMB-80E1D/2020	EPI_ISL_442838		England/LSPA-3F772D9/2022	EPI_ISL_15168547
England/CAMC-B1FCB4/2020	EPI_ISL_647670		England/CAMB-80E2C/2020	EPI_ISL_442844		England/LSPA-3F776A0/2022	EPI_ISL_14804327
England/CAMC-B1FCD2/2020	EPI_ISL_647773		England/CAMB-80E86/2020	EPI_ISL_444438		England/QEUH-3F74C65/2022	EPI_ISL_14770642
England/CAMC-B1FD93/2020	EPI_ISL_647653		England/CAMB-80EFF/2020	EPI_ISL_444445		England/LSPA-3F74AE3/2022	EPI_ISL_15168585
England/CAMC-B1FF60/2020	EPI_ISL_647789		England/CAMB-80FB0/2020	EPI_ISL_438551		England/QEUH-3F753E7/2022	EPI_ISL_14770654
England/CAMC-B1FF7F/2020	EPI_ISL_647570		England/CAMB-8108F/2020	EPI_ISL_438562		England/LSPA-3F75C73/2022	EPI_ISL_15168599
England/CAMC-B206EF/2020	EPI_ISL_647772		England/CAMB-810AD/2020	EPI_ISL_438564		England/LSPA-3F74BFF/2022	EPI_ISL_14770688
England/CAMC-B206FE/2020	EPI_ISL_647481		England/CAMB-81140/2020	EPI_ISL_438572		England/LSPA-3F74931/2022	EPI_ISL_15168608
England/CAMC-B20746/2020	EPI_ISL_647571		England/CAMB-814CF/2020	EPI_ISL_442581		England/LSPA-3F7538D/2022	EPI_ISL_15168614
England/CAMC-B20755/2020	EPI_ISL_647554		England/CAMB-8174E/2020	EPI_ISL_442548		England/LSPA-3F7602B/2022
England/CAMC-B2096E/2020	EPI_ISL_647697		England/CAMB-8176C/2020	EPI_ISL_443108		England/LSPA-3F76191/2022
England/CAMC-B20B68/2020	EPI_ISL_647647		England/CAMB-8178A/2020	EPI_ISL_443082		England/LSPA-3F757FA/2022	EPI_ISL_15168631
England/CAMC-B20BE0/2020	EPI_ISL_647621		England/CAMB-81878/2020	EPI_ISL_442534		England/LSPA-3F75095/2022	EPI_ISL_15168637
England/CAMC-B20BFF/2020	EPI_ISL_647665		England/CAMB-81896/2020	EPI_ISL_443094		England/QEUH-3F711B4/2022	EPI_ISL_14718543
England/CAMC-B20C0B/2020	EPI_ISL_647729		England/CAMB-8191B/2020	EPI_ISL_442566		England/QEUH-3F70FF7/2022	EPI_ISL_14718563
England/CAMC-B20C1A/2020	EPI_ISL_647712		England/CAMB-81939/2020	EPI_ISL_443066		England/LSPA-3F70425/2022
England/CAMC-B20E23/2020	EPI_ISL_647673		England/CAMB-81957/2020	EPI_ISL_442588		England/LSPA-3F6DAA1/2022	EPI_ISL_14684072
England/CAMC-B20EE7/2020	EPI_ISL_647746		England/CAMB-81975/2020	EPI_ISL_443117		England/LSPA-3F6DD20/2022	EPI_ISL_14647794
England/CAMC-B20F3F/2020	EPI_ISL_647645		England/CAMB-81DB5/2020	EPI_ISL_442603		England/LSPA-3F6D968/2022	EPI_ISL_14647816
England/CAMC-B21068/2020	EPI_ISL_647382		England/CAMB-81E94/2020	EPI_ISL_438588		England/LSPA-3F6961A/2022	EPI_ISL_14648134
England/CAMC-B210A4/2020	EPI_ISL_647768		England/CAMB-81F82/2020	EPI_ISL_438600		England/QEUH-3F6D713/2022	EPI_ISL_14648151
England/CAMC-B212CC/2020	EPI_ISL_647794		England/CAMB-81FDD/2020	EPI_ISL_438605		England/LSPA-3F6B126/2022	EPI_ISL_14648227
England/CAMC-B21323/2020	EPI_ISL_647301		England/CAMB-82024/2020	EPI_ISL_438610		England/LSPA-3F67E32/2022	EPI_ISL_14605969
England/CAMC-B21341/2020	EPI_ISL_647249		England/CAMB-82042/2020	EPI_ISL_438612		England/LSPA-3F6A181/2022	EPI_ISL_14618320
England/CAMC-B2144E/2020	EPI_ISL_647156		England/CAMB-82060/2020	EPI_ISL_438614		England/LSPA-3F67263/2022	EPI_ISL_14606013
England/CAMC-B2145D/2020	EPI_ISL_647213		England/CAMB-8208E/2020	EPI_ISL_438616		England/LSPA-3F67728/2022	EPI_ISL_14606048
England/CAMC-B2146C/2020	EPI_ISL_647288		England/CAMB-8223D/2020	EPI_ISL_443487		England/LSPA-3F6739D/2022	EPI_ISL_14606079
England/CAMC-B2147B/2020	EPI_ISL_647432		England/CAMB-82385/2020	EPI_ISL_443681		England/LSPA-3F66E9D/2022	EPI_ISL_14606197
England/CAMC-B2148A/2020	EPI_ISL_647442		England/CAMB-823A3/2020	EPI_ISL_443559		England/QEUH-3F69085/2022	EPI_ISL_14618596
England/CAMC-B21499/2020	EPI_ISL_647444		England/CAMB-82437/2020	EPI_ISL_443533		England/LSPA-3F63AD8/2022	EPI_ISL_14606239
England/CAMC-B214E4/2020	EPI_ISL_647127		England/CAMB-82895/2020	EPI_ISL_443495		England/LSPA-3F639AE/2022	EPI_ISL_14606255
England/CAMC-B215B4/2020	EPI_ISL_647381		England/CAMB-828D1/2020	EPI_ISL_443417		England/LSPA-3F63847/2022	EPI_ISL_14606265
England/CAMC-B215D2/2020	EPI_ISL_647189		England/CAMB-828FF/2020	EPI_ISL_443641		England/LSPA-3F63B11/2022	EPI_ISL_14606279
England/CAMC-B215F0/2020	EPI_ISL_647177		England/CAMB-8291A/2020	EPI_ISL_443530		England/LSPA-3F63A23/2022	EPI_ISL_14606284
England/CAMC-B2160C/2020	EPI_ISL_647426		England/CAMB-82938/2020	EPI_ISL_443631		England/LSPA-3F63A9C/2022	EPI_ISL_14606294
England/CAMC-B21675/2020	EPI_ISL_647195		England/CAMB-82956/2020	EPI_ISL_443577		England/LSPA-3F63795/2022	EPI_ISL_14606307
England/CAMC-B21727/2020	EPI_ISL_647336		England/CAMB-82974/2020	EPI_ISL_443535		England/LSPA-3F636B6/2022	EPI_ISL_14606317
England/CAMC-B2195E/2020	EPI_ISL_647303		England/CAMB-82B6F/2020	EPI_ISL_438664		England/LSPA-3F64E53/2022	EPI_ISL_14606483
England/CAMC-B21F3E/2020	EPI_ISL_647389		England/CAMB-832A5/2020	EPI_ISL_443685		England/LSPA-3F65809/2022	EPI_ISL_14606526
England/CAMC-B21F4D/2020	EPI_ISL_647327		England/CAMB-832C3/2020	EPI_ISL_443396		England/LSPA-3F65010/2022	EPI_ISL_14606585
England/CAMC-B21F5C/2020	EPI_ISL_647144		England/CAMB-83472/2020	EPI_ISL_443488		England/LSPA-3F65BD3/2022	EPI_ISL_14606591
England/CAMC-B21F6B/2020	EPI_ISL_647222		England/CAMB-83490/2020	EPI_ISL_443424		England/LSPA-3F66686/2022	EPI_ISL_14606592
England/CAMC-B21F7A/2020	EPI_ISL_647276		England/CAMB-834AF/2020	EPI_ISL_443500		England/LSPA-3F66352/2022	EPI_ISL_14606605
England/CAMC-B21FE3/2020	EPI_ISL_646022		England/CAMB-834CD/2020	EPI_ISL_443395		England/LSPA-3F58AF4/2022	EPI_ISL_14567525
England/CAMC-B22076/2020	EPI_ISL_645923		England/CAMB-8365E/2020	EPI_ISL_443617		England/LSPA-3F55EEC/2022	EPI_ISL_14567550
England/CAMC-B22085/2020	EPI_ISL_646035		England/CAMB-83937/2020	EPI_ISL_443383		England/LSPA-3F580A7/2022	EPI_ISL_14567553
England/CAMC-B22094/2020	EPI_ISL_645981		England/CAMB-83ADA/2020	EPI_ISL_443340		England/LSPA-3F58502/2022	EPI_ISL_14567556
England/CAMC-B220A3/2020	EPI_ISL_645927		England/CAMB-83BE6/2020	EPI_ISL_443343		England/LSPA-3F58DFB/2022	EPI_ISL_14567595
England/CAMC-B220B2/2020	EPI_ISL_646115		England/CAMB-83C10/2020	EPI_ISL_443375		England/LSPA-3F58AB8/2022	EPI_ISL_14567627
England/CAMC-B220C1/2020			England/CAMB-83C4D/2020	EPI_ISL_443374		England/LSPA-3F58BB5/2022	EPI_ISL_14567629
England/CAMC-B220D0/2020	EPI_ISL_645832		England/CAMB-83C89/2020	EPI_ISL_443328		England/LSPA-3F58DCE/2022	EPI_ISL_14567651
England/CAMC-B220EF/2020	EPI_ISL_646056		England/CAMB-83CA7/2020	EPI_ISL_443352		England/LSPA-3F59185/2022	EPI_ISL_14567665
England/CAMC-B22182/2020	EPI_ISL_647219		England/CAMB-83CC5/2020	EPI_ISL_443371		England/LSPA-3F57FC9/2022	EPI_ISL_14567692
England/CAMC-B22191/2020	EPI_ISL_647430		England/CAMB-83D0E/2020	EPI_ISL_438683		England/LSPA-3F561E2/2022	EPI_ISL_14567720
England/CAMC-B22252/2020	EPI_ISL_645850		England/CAMB-83DA4/2020	EPI_ISL_438691		England/LSPA-3F58915/2022	EPI_ISL_14567767
England/CAMC-B22261/2020	EPI_ISL_645838		England/CAMB-83DE0/2020	EPI_ISL_438695		England/LSPA-3F5F152/2022	EPI_ISL_14606698
England/CAMC-B22270/2020	EPI_ISL_646083		England/CAMB-83EFC/2020	EPI_ISL_438709		England/LSPA-3F608A4/2022	EPI_ISL_14567861
England/CAMC-B2228F/2020	EPI_ISL_645866		England/CAMB-83F53/2020	EPI_ISL_438713		England/LSPA-3F60D69/2022	EPI_ISL_14567872
England/CAMC-B2229E/2020	EPI_ISL_646030		England/CAMB-83F80/2020	EPI_ISL_438716		England/LSPA-3F60C8A/2022	EPI_ISL_14567938
England/CAMC-B222DA/2020	EPI_ISL_645897		England/CAMB-83FCC/2020	EPI_ISL_438719		England/LSPA-3F606AA/2022	EPI_ISL_14567940
England/CAMC-B222E9/2020	EPI_ISL_646070		England/CAMB-83FF9/2020	EPI_ISL_438722		England/LSPA-3F60D87/2022	EPI_ISL_14567942
England/CAMC-B22313/2020	EPI_ISL_645968		England/CAMB-840F5/2020	EPI_ISL_438737		England/LSPA-3F60E57/2022	EPI_ISL_14606712
England/CAMC-B22322/2020	EPI_ISL_645840		England/CAMB-8423B/2020	EPI_ISL_443633		England/LSPA-3F5FE79/2022	EPI_ISL_14543012
England/CAMC-B22410/2020	EPI_ISL_645917		England/CAMB-842A4/2020	EPI_ISL_443476		England/LSPA-3F5FB18/2022	EPI_ISL_14543097
England/CAMC-B2244D/2020	EPI_ISL_647150		England/CAMB-842C2/2020	EPI_ISL_443484		England/LSPA-3F5E19F/2022	EPI_ISL_14508408
England/CAMC-B2245C/2020	EPI_ISL_647400		England/CAMB-84356/2020	EPI_ISL_443614		England/LSPA-3F5E223/2022	EPI_ISL_14508425
England/CAMC-B2246B/2020	EPI_ISL_647438		England/CAMB-84374/2020	EPI_ISL_443679		England/LSPA-3F5C085/2022	EPI_ISL_14508457
England/CAMC-B2247A/2020	EPI_ISL_647440		England/CAMB-84523/2020	EPI_ISL_443569		England/LSPA-3F5D86E/2022	EPI_ISL_14508488
England/CAMC-B22489/2020	EPI_ISL_647204		England/CAMB-845AB/2020	EPI_ISL_443658		England/LSPA-3F5C86F/2022	EPI_ISL_14508490
England/CAMC-B224A7/2020	EPI_ISL_647268		England/CAMB-8464E/2020	EPI_ISL_438744		England/LSPA-3F5D163/2022	EPI_ISL_14508506
England/CAMC-B224B6/2020	EPI_ISL_647171		England/CAMB-8466C/2020	EPI_ISL_438746		England/LSPA-3F5C8C9/2022	EPI_ISL_14508514
England/CAMC-B225A4/2020	EPI_ISL_645836		England/CAMB-84AF7/2020	EPI_ISL_440523		England/LSPA-3F5CF97/2022	EPI_ISL_14508518
England/CAMC-B228AB/2020	EPI_ISL_647254		England/CAMB-84F52/2020	EPI_ISL_440448		England/QEUH-3F5B684/2022	EPI_ISL_14508568
England/CAMC-B22C72/2020	EPI_ISL_647360		England/CAMB-A97D58/2020	EPI_ISL_741008		England/QEUH-3F5AC47/2022	EPI_ISL_14508587
England/CAMC-B22CAF/2020	EPI_ISL_647166		England/CAMB-A97DEF/2020	EPI_ISL_763796		England/LSPA-3F5BA5B/2022	EPI_ISL_14493231
England/CAMC-B22DBB/2020	EPI_ISL_647299		England/CAMB-A97F43/2020	EPI_ISL_741016		England/LSPA-3F5BEB9/2022	EPI_ISL_14493322
England/CAMC-B22DCA/2020	EPI_ISL_647188		England/CAMB-A982A3/2020	EPI_ISL_763850		England/LSPA-3F5C814/2022	EPI_ISL_14493339
England/CAMC-B22DD9/2020	EPI_ISL_647439		England/CAMB-A98364/2020	EPI_ISL_763518		England/LSPA-3F594C8/2022	EPI_ISL_14493362
England/CAMC-B22FB5/2020	EPI_ISL_647368		England/CAMB-A98883/2020	EPI_ISL_813167		England/LSPA-3F59C48/2022	EPI_ISL_14493390
England/CAMC-B22FD3/2020	EPI_ISL_647395		England/CAMB-A98B7B/2020	EPI_ISL_813181		England/LSPA-3F5C8BA/2022	EPI_ISL_14493399
England/CAMC-B23215/2020	EPI_ISL_651723		England/CAMB-A98D2A/2020	EPI_ISL_813191		England/LSPA-3F5C067/2022	EPI_ISL_14493525
England/CAMC-B23224/2020	EPI_ISL_651724		England/CAMB-A992B1/2020	EPI_ISL_813232		England/LSPA-3F5A306/2022	EPI_ISL_14493541
England/CAMC-B2328E/2020	EPI_ISL_651726		England/CAMB-A992DF/2020	EPI_ISL_813233		England/LSPA-3F570E4/2022	EPI_ISL_14470286
England/CAMC-B2329D/2020	EPI_ISL_650349		England/CAMB-A992FD/2020	EPI_ISL_813234		England/LSPA-3F5846F/2022	EPI_ISL_14470383
England/CAMC-B232F7/2020	EPI_ISL_647388		England/CAMB-A99318/2020	EPI_ISL_813235		England/QEUH-3F55B9A/2022	EPI_ISL_14470474
England/CAMC-B2343D/2020	EPI_ISL_665036		England/CAMB-A99776/2020	EPI_ISL_813284		England/LSPA-3F56C4B/2022	EPI_ISL_14470606
England/CAMC-B2344C/2020	EPI_ISL_665037		England/CAMB-A999CB/2020	EPI_ISL_813305		England/LSPA-3F5806B/2022	EPI_ISL_14470722
England/CAMC-B2345B/2020	EPI_ISL_664604		England/CAMB-A99A7D/2020	EPI_ISL_813311		England/LSPA-3F568B0/2022	EPI_ISL_14470823
England/CAMC-B234A6/2020	EPI_ISL_665040		England/CAMB-A99C3B/2020	EPI_ISL_813327		England/LSPA-3F53B9C/2022	EPI_ISL_14448781
England/CAMC-B2350D/2020	EPI_ISL_651732		England/CAMB-A99E80/2020	EPI_ISL_813342		England/LSPA-3F54A07/2022	EPI_ISL_14448804
England/CAMC-B323C5/2020	EPI_ISL_659385		England/CAMB-A9A53F/2020	EPI_ISL_837874		England/LSPA-3F54982/2022	EPI_ISL_14448825
England/CAMC-B323D4/2020	EPI_ISL_659122		England/CAMB-A9A8CD/2020	EPI_ISL_837896		England/LSPA-3F537F2/2022	EPI_ISL_14448843
England/CAMC-B3242C/2020	EPI_ISL_659398		England/CAMB-A9A942/2020	EPI_ISL_837897		England/LSPA-3F5476A/2022	EPI_ISL_14448858
England/CAMC-B3243B/2020	EPI_ISL_659266		England/CAMB-A9ACC1/2021	EPI_ISL_837920		England/LSPA-3F51ACE/2022	EPI_ISL_14443770
England/CAMC-B3244A/2020	EPI_ISL_659205		England/CAMB-A9B05B/2021	EPI_ISL_837951		England/LSPA-3F51949/2022	EPI_ISL_14443775
England/CAMC-B32459/2020	EPI_ISL_659174		England/CAMB-A9BD36/2021	EPI_ISL_838036		England/LSPA-3F51985/2022	EPI_ISL_14443791
England/CAMC-B32495/2020	EPI_ISL_659103		England/CAMB-A9C852/2021	EPI_ISL_864896		England/LSPA-3F51A73/2022	EPI_ISL_14443815
England/CAMC-B324C2/2020	EPI_ISL_659329		England/CAMB-A9C8DA/2021	EPI_ISL_864897		England/LSPA-3F51E1D/2022	EPI_ISL_14443816
England/CAMC-B324D1/2020	EPI_ISL_659161		England/CAMB-A9C8F8/2021	EPI_ISL_864899		England/LSPA-3F5124E/2022	EPI_ISL_14443827
England/CAMC-B32538/2020	EPI_ISL_659391		England/CAMB-A9C913/2021	EPI_ISL_864900		England/LSPA-3F51545/2022	EPI_ISL_14443892
England/CAMC-B32556/2020	EPI_ISL_659224		England/CAMB-A9C931/2021	EPI_ISL_864901		England/LSPA-3F513D2/2022	EPI_ISL_14443898
England/CAMC-B3276F/2020	EPI_ISL_659594		England/CAMB-A9C95F/2021	EPI_ISL_864902		England/LSPA-3F51F65/2022	EPI_ISL_14443962
England/CAMC-B3278D/2020	EPI_ISL_659420		England/CAMB-A9C97D/2021	EPI_ISL_864904		England/LSPA-3F5224D/2022	EPI_ISL_14444039
England/CAMC-B3279C/2020	EPI_ISL_659695		England/CAMB-A9C9B9/2021	EPI_ISL_864907		England/LSPA-3F4DD71/2022	EPI_ISL_14444077
England/CAMC-B32A1B/2020	EPI_ISL_659709		England/CAMB-A9C9F5/2021	EPI_ISL_864909		England/LSPA-3F524A1/2022	EPI_ISL_14444130
England/CAMC-B32CAC/2020	EPI_ISL_659649		England/CAMB-A9CA3E/2021	EPI_ISL_864912		England/LSPA-3F4E44E/2022	EPI_ISL_14387159
England/CAMC-B32CBB/2020	EPI_ISL_659580		England/CAMB-A9CA7A/2021	EPI_ISL_864913		England/LSPA-3F4FD06/2022	EPI_ISL_14387175
England/CAMC-B32D03/2020	EPI_ISL_659435		England/CAMB-A9CF8A/2021	EPI_ISL_1247580		England/LSPA-3F4E842/2022	EPI_ISL_14387278
England/CAMC-B32D12/2020	EPI_ISL_659598		England/CAMB-A9CFA8/2021	EPI_ISL_1247582		England/LSPA-3F4A3BE/2022	EPI_ISL_14387342
England/CAMC-B32D21/2020	EPI_ISL_659465		England/CAMB-A9D1DE/2021	EPI_ISL_1247592		England/LSPA-3F483ED/2022	EPI_ISL_14351619
England/CAMC-B32E97/2020	EPI_ISL_659192		England/CAMB-A9D60C/2021	EPI_ISL_864936		England/QEUH-3F481F2/2022	EPI_ISL_14387841
England/CAMC-B32FA3/2020	EPI_ISL_659401		England/CAMB-A9D912/2021	EPI_ISL_864954		England/QEUH-3F4A451/2022	EPI_ISL_14387891
England/CAMC-B332D6/2020	EPI_ISL_659417		England/CAMB-A9DBB2/2021	EPI_ISL_918987		England/LSPA-3F49E27/2022	EPI_ISL_14351821
England/CAMC-B332E5/2020	EPI_ISL_659360		England/CAMB-A9E47A/2021	EPI_ISL_919014		England/QEUH-3F4C932/2022	EPI_ISL_14387537
England/CAMC-B332F4/2020	EPI_ISL_659142		England/CAMB-A9E498/2021	EPI_ISL_919015		England/LSPA-3F4AE80/2022	EPI_ISL_14351891
England/CAMC-B33300/2020	EPI_ISL_659172		England/CAMB-A9F127/2021	EPI_ISL_919119		England/QEUH-3F4CFB8/2022	EPI_ISL_14387604
England/CAMC-B3333D/2020	EPI_ISL_659236		England/CAMB-A9FA4A/2021	EPI_ISL_919171		England/LSPA-3F49DFD/2022	EPI_ISL_14351916
England/CAMC-B3334C/2020	EPI_ISL_659251		England/CAMB-AA0026/2021	EPI_ISL_949534		England/LSPA-3F46E1B/2022	EPI_ISL_14351951
England/CAMC-B33388/2020	EPI_ISL_659195		England/CAMB-AA0044/2021	EPI_ISL_949536		England/QEUH-3F48D67/2022	EPI_ISL_14352048
England/CAMC-B333C4/2020	EPI_ISL_659422		England/CAMB-AA034B/2021	EPI_ISL_996606		England/QEUH-3F48013/2022	EPI_ISL_14352099
England/CAMC-B33616/2020	EPI_ISL_659221		England/CAMB-AA075E/2021	EPI_ISL_949578		England/QEUH-3F4871E/2022	EPI_ISL_14352105
England/CAMC-B33B44/2020	EPI_ISL_659189		England/CAMB-AA092B/2021	EPI_ISL_996632		England/QEUH-3F494DA/2022	EPI_ISL_14352109
England/CAMC-B33E0F/2020	EPI_ISL_659196		England/CAMB-AA09A3/2021	EPI_ISL_996636		England/LSPA-3F46F54/2022	EPI_ISL_14352149
England/CAMC-B33E1E/2020	EPI_ISL_659316		England/CAMB-AA0AEC/2021	EPI_ISL_949603		England/QEUH-3F484DB/2022	EPI_ISL_14352171
England/CAMC-B33E3C/2020	EPI_ISL_659308		England/CAMB-AA174E/2021	EPI_ISL_996761		England/LSPA-3F42820/2022	EPI_ISL_14606829
England/CAMC-B33E4B/2020	EPI_ISL_659394		England/CAMB-AA1DD3/2021	EPI_ISL_996824		England/LSPA-3F43467/2022	EPI_ISL_14352216
England/CAMC-B33E69/2020	EPI_ISL_659324		England/CAMB-AA2130/2021	EPI_ISL_996847		England/LSPA-3F41469/2022	EPI_ISL_14352231
England/CAMC-B33E78/2020	EPI_ISL_659147		England/CAMB-AA22F1/2021	EPI_ISL_996859		England/LSPA-3F43397/2022	EPI_ISL_14606868
England/CAMC-B34035/2020	EPI_ISL_659451		England/CAMB-AA5CE1/2021	EPI_ISL_1974768		England/LSPA-3F43063/2022	EPI_ISL_14352278
England/CAMC-B34105/2020	EPI_ISL_659620		England/CAMB-AA6354/2021	EPI_ISL_2238748		England/LSPA-3F4386B/2022	EPI_ISL_14352307
England/CAMC-B34123/2020	EPI_ISL_659708		England/CAMB-AA6512/2021	EPI_ISL_2354546		England/LSPA-3F4324F/2022	EPI_ISL_14606893
England/CAMC-B3426C/2020	EPI_ISL_659438		England/CAMC-101CF7A/2021	EPI_ISL_873879		England/LSPA-3F43A65/2022	EPI_ISL_14352318
England/CAMC-B3427B/2020	EPI_ISL_659497		England/CAMC-101D0FE/2021	EPI_ISL_873283		England/LSPA-3F430AF/2022	EPI_ISL_14352323
England/CAMC-B3428A/2020	EPI_ISL_659549		England/CAMC-101DB2A/2021	EPI_ISL_879774		England/LSPA-3F434A3/2022	EPI_ISL_14352325
England/CAMC-B343F0/2020	EPI_ISL_659604		England/CAMC-101DC45/2021	EPI_ISL_873902		England/LSPA-3F44730/2022	EPI_ISL_14352355
England/CAMC-B344A2/2020	EPI_ISL_659655		England/CAMC-101DC54/2021	EPI_ISL_873869		England/DHSC-CY8WAGY/2022
England/CAMC-B344B1/2020	EPI_ISL_659662		England/CAMC-101DC90/2021	EPI_ISL_873858		England/LSPA-3F3F45F/2022	EPI_ISL_14606939
England/CAMC-B34509/2020	EPI_ISL_659531		England/CAMC-101DCBE/2021	EPI_ISL_873914		England/LSPA-3F3FE33/2022	EPI_ISL_14321449
England/CAMC-B34518/2020	EPI_ISL_659736		England/CAMC-1023FE9/2021	EPI_ISL_880001		England/LSPA-3F45C8B/2022	EPI_ISL_14606999
England/CAMC-B34AA0/2020	EPI_ISL_659743		England/CAMC-1024021/2021	EPI_ISL_879722		England/LSPA-3F43F66/2022	EPI_ISL_14607012
England/CAMC-B34ACE/2020	EPI_ISL_659703		England/CAMC-106E6ED/2021	EPI_ISL_879115		England/LSPA-3F456AB/2022	EPI_ISL_14607041
England/CAMC-B350F8/2020	EPI_ISL_659509		England/CAMC-10A0148/2021	EPI_ISL_909052		England/LSPA-3F45A72/2022	EPI_ISL_14607047
England/CAMC-B35104/2020	EPI_ISL_659599		England/CAMC-10A0315/2021	EPI_ISL_891888		England/LSPA-3F45A45/2022	EPI_ISL_14607070
England/CAMC-B3614F/2020	EPI_ISL_645294		England/CAMC-10A0342/2021	EPI_ISL_891825		England/LSPA-3F3FC48/2022	EPI_ISL_14607084
England/CAMC-B3615E/2020	EPI_ISL_645413		England/CAMC-10A0FC6/2021	EPI_ISL_891306		England/LSPA-3F457C6/2022	EPI_ISL_14607125
England/CAMC-B3616D/2020	EPI_ISL_645344		England/CAMC-10A0FF3/2021	EPI_ISL_891413		England/DHSC-CYRMFUQ/2022
England/CAMC-B3624C/2020			England/CAMC-10A100E/2021	EPI_ISL_891273		England/DHSC-CYGBGXE/2022
England/CAMC-B374DC/2020	EPI_ISL_645501		England/CAMC-10A101D/2021	EPI_ISL_891434		England/DHSC-CYFZ1A7/2022
England/CAMC-B37C5C/2020	EPI_ISL_658807		England/CAMC-10A102C/2021	EPI_ISL_891486		England/QEUH-3F45122/2022	EPI_ISL_14321090
England/CAMC-B37C6B/2020	EPI_ISL_658833		England/CAMC-10A103B/2021	EPI_ISL_891442		England/LSPA-3F3F422/2022	EPI_ISL_14607181
England/CAMC-B37CA7/2020	EPI_ISL_659054		England/CAMC-10A104A/2021	EPI_ISL_891412		England/QEUH-3F45C6D/2022	EPI_ISL_14321142
England/CAMC-B37E47/2020	EPI_ISL_658760		England/CAMC-10A1059/2021	EPI_ISL_891399		England/LSPA-3F413F3/2022	EPI_ISL_14607190
England/CAMC-B3808C/2020	EPI_ISL_658837		England/CAMC-10A1086/2021	EPI_ISL_891534		England/QEUH-3F458A5/2022	EPI_ISL_14321159
England/CAMC-B3809B/2020			England/CAMC-10A1253/2021	EPI_ISL_891638		England/QEUH-3F45EEF/2022	EPI_ISL_14321222
England/CAMC-B380AA/2020	EPI_ISL_658866		England/CAMC-10FA877/2021	EPI_ISL_916370		England/LSPA-3F3CF42/2022	EPI_ISL_14321238
England/CAMC-B380B9/2020			England/CAMC-10FA886/2021	EPI_ISL_916190		England/LSPA-3F3C540/2022	EPI_ISL_14321241
England/CAMC-B380C8/2020	EPI_ISL_658976		England/CAMC-10FA91A/2021	EPI_ISL_916350		England/LSPA-3F3C6C5/2022	EPI_ISL_14321370
England/CAMC-B38101/2020	EPI_ISL_658788		England/CAMC-10FC189/2021	EPI_ISL_933407		England/LSPA-3F3AB9B/2022	EPI_ISL_14295945
England/CAMC-B510AB/2020	EPI_ISL_657885		England/CAMC-10FC21D/2021	EPI_ISL_933294		England/LSPA-3F3AC2F/2022	EPI_ISL_14295965
England/CAMC-B510BA/2020	EPI_ISL_657876		England/CAMC-10FC23B/2021	EPI_ISL_933165		England/LSPA-3F3C258/2022	EPI_ISL_14295979
England/CAMC-B5124B/2020	EPI_ISL_657914		England/CAMC-10FC259/2021	EPI_ISL_933413		England/LSPA-3F3C0D6/2022	EPI_ISL_14295980
England/CAMC-B51472/2020	EPI_ISL_657983		England/CAMC-10FF2B0/2021	EPI_ISL_933414		England/LSPA-3F3B541/2022	EPI_ISL_14295992
England/CAMC-B51490/2020	EPI_ISL_657739		England/CAMC-11017CA/2021	EPI_ISL_933126		England/LSPA-3F3C3CE/2022	EPI_ISL_14296024
England/CAMC-B517E2/2020	EPI_ISL_658080		England/CAMC-1101812/2021	EPI_ISL_933145		England/LSPA-3F3B945/2022	EPI_ISL_14296056
England/CAMC-B517F1/2020	EPI_ISL_658363		England/CAMC-110186D/2021	EPI_ISL_933332		England/LSPA-3F3C100/2022	EPI_ISL_14296084
England/CAMC-B5180D/2020	EPI_ISL_658128		England/CAMC-110241D/2021	EPI_ISL_933265		England/LSPA-3F3AD59/2022	EPI_ISL_14296104
England/CAMC-B5181C/2020	EPI_ISL_658388		England/CAMC-1104651/2021	EPI_ISL_933258		England/LSPA-3F3B56F/2022	EPI_ISL_14296114
England/CAMC-B5182B/2020	EPI_ISL_658186		England/CAMC-110468E/2021	EPI_ISL_933142		England/LSPA-3F3B13E/2022	EPI_ISL_14296132
England/CAMC-B51894/2020	EPI_ISL_658312		England/CAMC-11046AC/2021	EPI_ISL_933218		England/LSPA-3F3DA8C/2022	EPI_ISL_14296245
England/CAMC-B518A3/2020	EPI_ISL_658320		England/CAMC-11046D9/2021	EPI_ISL_933116		England/LSPA-3F399FC/2022	EPI_ISL_14288939
England/CAMC-B51BF5/2020	EPI_ISL_658153		England/CAMC-1104712/2021	EPI_ISL_933408		England/QEUH-3F3A2C3/2022	EPI_ISL_14296488
England/CAMC-B51C01/2020	EPI_ISL_657994		England/CAMC-110541A/2021	EPI_ISL_933195		England/LSPA-3F39ADB/2022	EPI_ISL_14288985
England/CAMC-B51C10/2020	EPI_ISL_657907		England/CAMC-1105474/2021	EPI_ISL_933224		England/LSPA-3F39B41/2022	EPI_ISL_14289005
England/CAMC-B51C2F/2020	EPI_ISL_658032		England/CAMC-1105517/2021	EPI_ISL_933157		England/LSPA-3F3982C/2022	EPI_ISL_14289024
England/CAMC-B51C3E/2020	EPI_ISL_658033		England/CAMC-1109768/2021	EPI_ISL_933330		England/QEUH-3F39F45/2022	EPI_ISL_14296575
England/CAMC-B51C4D/2020	EPI_ISL_657833		England/CAMC-1109795/2021	EPI_ISL_933186		England/LSPA-3F34FC2/2022	EPI_ISL_14289166
England/CAMC-B51C5C/2020	EPI_ISL_658011		England/CAMC-11097A4/2021	EPI_ISL_933216		England/LSPA-3F34F86/2022	EPI_ISL_14289234
England/CAMC-B51C6B/2020	EPI_ISL_657883		England/CAMC-11097FF/2021	EPI_ISL_933411		England/QEUH-3F326ED/2022	EPI_ISL_14289328
England/CAMC-B51C7A/2020	EPI_ISL_657952		England/CAMC-1123F7F/2021	EPI_ISL_932830		England/LSPA-3F334C4/2022	EPI_ISL_14256542
England/CAMC-B51C89/2020	EPI_ISL_657766		England/CAMC-115EC47/2021	EPI_ISL_938261		England/LSPA-3F33EE4/2022	EPI_ISL_14256557
England/CAMC-B51C98/2020	EPI_ISL_658382		England/CAMC-11643C1/2021	EPI_ISL_948413		England/LSPA-3F0AC91/2022	EPI_ISL_14256700
England/CAMC-B51CA7/2020	EPI_ISL_658178		England/CAMC-1164428/2021	EPI_ISL_948165		England/LSPA-3F0AD07/2022	EPI_ISL_14256720
England/CAMC-B51CB6/2020	EPI_ISL_657750		England/CAMC-116476B/2021	EPI_ISL_948277		England/QEUH-3F0BB57/2022	EPI_ISL_14289518
England/CAMC-B5216B/2020	EPI_ISL_657935		England/CAMC-1164965/2021	EPI_ISL_948107		England/LSPA-3F0C00C/2022	EPI_ISL_14256816
England/CAMC-B52189/2020	EPI_ISL_657749		England/CAMC-1164983/2021	EPI_ISL_948431		England/QEUH-3F0B832/2022	EPI_ISL_14289543
England/CAMC-B52198/2020	EPI_ISL_657867		England/CAMC-1164992/2021	EPI_ISL_948421		England/DHSC-CY8EG4N/2022
England/CAMC-B521A7/2020	EPI_ISL_658007		England/CAMC-11649CF/2021	EPI_ISL_948145		England/LSPA-3F32340/2022	EPI_ISL_14256914
England/CAMC-B525AB/2020	EPI_ISL_656900		England/CAMC-1164A17/2021	EPI_ISL_948414		England/LSPA-3F30F3F/2022	EPI_ISL_14256947
England/CAMC-B525BA/2020	EPI_ISL_656845		England/CAMC-1164ACC/2021	EPI_ISL_948300		England/QEUH-3F30C83/2022	EPI_ISL_14257261
England/CAMC-B525D8/2020	EPI_ISL_656842		England/CAMC-117290A/2021	EPI_ISL_987566		England/QEUH-3F3070A/2022	EPI_ISL_14257285
England/CAMC-B525F6/2020	EPI_ISL_656752		England/CAMC-1172919/2021	EPI_ISL_987606		England/QEUH-3F313F6/2022	EPI_ISL_14257332
England/CAMC-B52602/2020	EPI_ISL_656953		England/CAMC-1177871/2021	EPI_ISL_987381		England/LSPA-3F2B4FC/2022	EPI_ISL_14257351
England/CAMC-B52611/2020	EPI_ISL_656758		England/CAMC-1177923/2021	EPI_ISL_987406		England/LSPA-3F23852/2022	EPI_ISL_14233057
England/CAMC-B52620/2020	EPI_ISL_656832		England/CAMC-1177950/2021	EPI_ISL_987443		England/LSPA-3F2398C/2022	EPI_ISL_14233074
England/CAMC-B5263F/2020	EPI_ISL_656876		England/CAMC-11A9CF2/2021	EPI_ISL_1047160		England/LSPA-3F23C38/2022	EPI_ISL_14233115
England/CAMC-B5264E/2020	EPI_ISL_656819		England/CAMC-11A9D59/2021	EPI_ISL_1047166		England/LSPA-3F23931/2022	EPI_ISL_14233159
England/CAMC-B5265D/2020	EPI_ISL_656738		England/CAMC-11AAF16/2021	EPI_ISL_1047269		England/LSPA-3F282AA/2022	EPI_ISL_14233161
England/CAMC-B52A42/2020	EPI_ISL_657395		England/CAMC-11AC0E4/2021	EPI_ISL_1047503		England/LSPA-3F23913/2022	EPI_ISL_14233163
England/CAMC-B52A51/2020	EPI_ISL_657565		England/CAMC-11B3879/2021	EPI_ISL_987681		England/LSPA-3F29D6C/2022	EPI_ISL_14233241
England/CAMC-B52A60/2020	EPI_ISL_657525		England/CAMC-11B3888/2021	EPI_ISL_987788		England/LSPA-3F2ACD7/2022	EPI_ISL_14233266
England/CAMC-B52A7F/2020	EPI_ISL_657516		England/CAMC-11B3897/2021	EPI_ISL_987966		England/QEUH-3F2A3A5/2022	EPI_ISL_14233300
England/CAMC-B52A8E/2020	EPI_ISL_657600		England/CAMC-11B38A6/2021	EPI_ISL_987739		England/QEUH-3F2A83D/2022	EPI_ISL_14233368
England/CAMC-B52ABB/2020	EPI_ISL_657549		England/CAMC-11B38B5/2021	EPI_ISL_988008		England/LSPA-3F28644/2022	EPI_ISL_14211319
England/CAMC-B52ACA/2020	EPI_ISL_657376		England/CAMC-11B3DB6/2021	EPI_ISL_987996		England/LSPA-3F28C9D/2022	EPI_ISL_14211329
England/CAMC-B52AE8/2020	EPI_ISL_657669		England/CAMC-11B4122/2021	EPI_ISL_1104011		England/QEUH-3F29221/2022	EPI_ISL_14233506
England/CAMC-B52AF7/2020	EPI_ISL_657357		England/CAMC-11B48B4/2021	EPI_ISL_987653		England/LSPA-3F28811/2022	EPI_ISL_14211357
England/CAMC-B52C6A/2020	EPI_ISL_657504		England/CAMC-11B4DD3/2021	EPI_ISL_987801		England/QEUH-3F293B5/2022	EPI_ISL_14233523
England/CAMC-B52CD3/2020	EPI_ISL_657507		England/CAMC-11B4DE2/2021	EPI_ISL_987799		England/LSPA-3F29B08/2022	EPI_ISL_14211385
England/CAMC-B52CE2/2020	EPI_ISL_657548		England/CAMC-11B4DF1/2021	EPI_ISL_987825		England/QEUH-3F21942/2022	EPI_ISL_14211434
England/CAMC-B52CF1/2020	EPI_ISL_657363		England/CAMC-11B4E0D/2021	EPI_ISL_987911		England/QEUH-3F21CA3/2022	EPI_ISL_14211450
England/CAMC-B52D0D/2020	EPI_ISL_657641		England/CAMC-11B4E2B/2021	EPI_ISL_987800		England/QEUH-3F21C94/2022	EPI_ISL_14211453
England/CAMC-B52D1C/2020	EPI_ISL_657684		England/CAMC-11B516D/2021	EPI_ISL_987718		England/LSPA-3F21E07/2022	EPI_ISL_14193738
England/CAMC-B52FAD/2020	EPI_ISL_657447		England/CAMC-11B519A/2021	EPI_ISL_987954		England/QEUH-3F21B00/2022	EPI_ISL_14211461
England/CAMC-B52FCB/2020	EPI_ISL_657654		England/CAMC-11B51A9/2021	EPI_ISL_988005		England/QEUH-3F21AF4/2022	EPI_ISL_14211473
England/CAMC-B52FDA/2020	EPI_ISL_657580		England/CAMC-11B526A/2021	EPI_ISL_987876		England/QEUH-3F21809/2022	EPI_ISL_14211486
England/CAMC-B52FE9/2020	EPI_ISL_657649		England/CAMC-11B5279/2021	EPI_ISL_987992		England/LSPA-3F21D91/2022	EPI_ISL_14193825
England/CAMC-B53021/2020	EPI_ISL_657559		England/CAMC-11B5288/2021	EPI_ISL_987981		England/QEUH-3F21A7C/2022	EPI_ISL_14211542
England/CAMC-B53030/2020	EPI_ISL_657566		England/CAMC-11B5297/2021	EPI_ISL_987940		England/LSPA-3F18753/2022	EPI_ISL_14164378
England/CAMC-B5305E/2020	EPI_ISL_657356		England/CAMC-11B531C/2021	EPI_ISL_987711		England/LSPA-3F18A2D/2022	EPI_ISL_14164394
England/CAMC-B5306D/2020	EPI_ISL_657546		England/CAMC-11B5349/2021	EPI_ISL_987910		England/LSPA-3F18692/2022	EPI_ISL_14164406
England/CAMC-B5308B/2020	EPI_ISL_657679		England/CAMC-11B5A62/2021	EPI_ISL_957754		England/LSPA-3F18674/2022	EPI_ISL_14164408
England/CAMC-B530A9/2020	EPI_ISL_657471		England/CAMC-11B5A9F/2021	EPI_ISL_957618		England/LSPA-3F1896C/2022	EPI_ISL_14164416
England/CAMC-B530D6/2020	EPI_ISL_657701		England/CAMC-11E86CC/2021	EPI_ISL_980319		England/LSPA-3F185B3/2022	EPI_ISL_14164418
England/CAMC-B530E5/2020	EPI_ISL_657499		England/CAMC-11FAFDB/2021	EPI_ISL_1050068		England/LSPA-3F1853B/2022	EPI_ISL_14164432
England/CAMC-B530F4/2020	EPI_ISL_657658		England/CAMC-11FB05F/2021	EPI_ISL_1050071		England/QEUH-3F17244/2022	EPI_ISL_14194267
England/CAMC-B53100/2020	EPI_ISL_657670		England/CAMC-11FB07D/2021	EPI_ISL_1050072		England/QEUH-3F16D35/2022	EPI_ISL_14194285
England/CAMC-B5311F/2020	EPI_ISL_657674		England/CAMC-12178EB/2021	EPI_ISL_986501		England/QEUH-3F17ED7/2022	EPI_ISL_14194309
England/CAMC-B5312E/2020	EPI_ISL_657673		England/CAMC-12622E3/2021	EPI_ISL_1019404		England/QEUH-3F1810A/2022	EPI_ISL_14194323
England/CAMC-B53267/2020	EPI_ISL_657394		England/CAMC-1262483/2021	EPI_ISL_1019374		England/LSPA-3F18814/2022	EPI_ISL_14164470
England/CAMC-B53513/2020	EPI_ISL_656791		England/CAMC-1262535/2021	EPI_ISL_1019364		England/LSPA-3F18BB1/2022	EPI_ISL_14164137
England/CAMC-B5405D/2020	EPI_ISL_657018		England/CAMC-127ED98/2021	EPI_ISL_1033413		England/LSPA-3F19C08/2022	EPI_ISL_14164175
England/CAMC-B5406C/2020	EPI_ISL_657009		England/CAMC-128DDE1/2021	EPI_ISL_1044841		England/LSPA-3F09F11/2022	EPI_ISL_14164770
England/CAMC-B5407B/2020	EPI_ISL_656907		England/CAMC-1293B66/2021	EPI_ISL_1070011		England/LSPA-3F09EC9/2022	EPI_ISL_14164879
England/CAMC-B540D5/2020	EPI_ISL_656770		England/CAMC-1293BA2/2021	EPI_ISL_1070532		England/LSPA-3F0A61B/2022	EPI_ISL_14164891
England/CAMC-B540E4/2020	EPI_ISL_656765		England/CAMC-1294093/2021	EPI_ISL_1042097		England/LSPA-3F09DAE/2022	EPI_ISL_14164911
England/CAMC-B5420C/2020	EPI_ISL_656795		England/CAMC-12A7ABD/2021	EPI_ISL_1062748		England/LSPA-3F0D636/2022	EPI_ISL_14164497
England/CAMC-B54424/2020	EPI_ISL_656687		England/CAMC-12A7B50/2021	EPI_ISL_1062574		England/LSPA-3F0D3E4/2022	EPI_ISL_14164524
England/CAMC-B54433/2020	EPI_ISL_656750		England/CAMC-12C19B0/2021	EPI_ISL_1070271		England/LSPA-3F0D593/2022	EPI_ISL_14164620
England/CAMC-B54442/2020	EPI_ISL_656690		England/CAMC-12C1A44/2021	EPI_ISL_1070214		England/LSPA-3F0D548/2022	EPI_ISL_14164638
England/CAMC-B54451/2020	EPI_ISL_656999		England/CAMC-12C1EA2/2021	EPI_ISL_1102922		England/QEUH-3F0D2D8/2022	EPI_ISL_14164640
England/CAMC-B5455E/2020	EPI_ISL_658355		England/CAMC-12D3EF8/2021	EPI_ISL_1101729		England/QEUH-3F0D250/2022	EPI_ISL_15168690
England/CAMC-B5456D/2020	EPI_ISL_656793		England/CAMC-12D401F/2021	EPI_ISL_1101907		England/LSPA-3F0D4B4/2022	EPI_ISL_14164727
England/CAMC-B545E5/2020	EPI_ISL_658181		England/CAMC-12D42DD/2021	EPI_ISL_1100774		England/LSPA-3F06855/2022	EPI_ISL_14164934
England/CAMC-B545F4/2020	EPI_ISL_658134		England/CAMC-12D4334/2021	EPI_ISL_1101870		England/LSPA-3F06B5C/2022	EPI_ISL_14164946
England/CAMC-B54600/2020	EPI_ISL_658084		England/CAMC-12D4404/2021	EPI_ISL_1100757		England/LSPA-3F06AB9/2022	EPI_ISL_14165004
England/CAMC-B5461F/2020	EPI_ISL_658212		England/CAMC-12D44B9/2021	EPI_ISL_1100835		England/LSPA-3F06B4D/2022	EPI_ISL_14165018
England/CAMC-B5462E/2020	EPI_ISL_658077		England/CAMC-12D44C8/2021	EPI_ISL_1101696		England/LSPA-3F06A6E/2022	EPI_ISL_14165019
England/CAMC-B5463D/2020	EPI_ISL_658316		England/CAMC-12D496F/2021	EPI_ISL_1101942		England/LSPA-3F06C2C/2022	EPI_ISL_14165064
England/CAMC-B548FB/2020	EPI_ISL_658307		England/CAMC-12DFB8C/2021	EPI_ISL_1099960		England/LSPA-3F069DA/2022	EPI_ISL_14165094
England/CAMC-B54907/2020	EPI_ISL_658144		England/CAMC-12E9C40/2021	EPI_ISL_1115634		England/LSPA-3F06A04/2022	EPI_ISL_14165119
England/CAMC-B54916/2020	EPI_ISL_658361		England/CAMC-12E9D01/2021	EPI_ISL_1115662		England/LSPA-3F06B2F/2022	EPI_ISL_14165159
England/CAMC-B54925/2020	EPI_ISL_658122		England/CAMC-1303896/2021	EPI_ISL_1333769		England/LSPA-3F06785/2022	EPI_ISL_14165195
England/CAMC-B54934/2020	EPI_ISL_658258		England/CAMC-13038A5/2021	EPI_ISL_1224516		England/QEUH-3F08B5A/2022	EPI_ISL_14165411
England/CAMC-B54943/2020	EPI_ISL_658162		England/CAMC-130EA4A/2021	EPI_ISL_1175253		England/LSPA-3F033B1/2022	EPI_ISL_14166214
England/CAMC-B54952/2020	EPI_ISL_658270		England/CAMC-130EE20/2021	EPI_ISL_1175158		England/LSPA-3F0320F/2022	EPI_ISL_14166225
England/CAMC-B54961/2020	EPI_ISL_658314		England/CAMC-130EFA5/2021	EPI_ISL_1175412		England/LSPA-3F034AF/2022	EPI_ISL_14166244
England/CAMC-B54970/2020	EPI_ISL_658207		England/CAMC-130F1AE/2021	EPI_ISL_1175141		England/LSPA-3F0369A/2022	EPI_ISL_14166245
England/CAMC-B549AD/2020	EPI_ISL_658356		England/CAMC-130F1BD/2021	EPI_ISL_1175280		England/LSPA-3F03490/2022	EPI_ISL_14166289
England/CAMC-B549BC/2020	EPI_ISL_658263		England/CAMC-1314B99/2021	EPI_ISL_1174969		England/LSPA-3F03445/2022	EPI_ISL_14166360
England/CAMC-B549CB/2020	EPI_ISL_658228		England/CAMC-132303E/2021	EPI_ISL_1333730		England/LSPA-3F03797/2022	EPI_ISL_14166397
England/CAMC-B549DA/2020	EPI_ISL_658064		England/CAMC-1329162/2021	EPI_ISL_1174078		England/LSPA-3F00D10/2022	EPI_ISL_14166478
England/CAMC-B549E9/2020	EPI_ISL_658206		England/CAMC-1332E41/2021	EPI_ISL_1174445		England/LSPA-3F0084C/2022	EPI_ISL_14166553
England/CAMC-B549F8/2020	EPI_ISL_658398		England/CAMC-133339C/2021	EPI_ISL_1174509		England/LSPA-3F01025/2022	EPI_ISL_14166583
England/CAMC-B77449/2020	EPI_ISL_668201		England/CAMC-13333BA/2021	EPI_ISL_1174387		England/LSPA-3F01474/2022	EPI_ISL_14166626
England/CAMC-B774A3/2020	EPI_ISL_783402		England/CAMC-13333C9/2021	EPI_ISL_1174382		England/LSPA-3F00958/2022	EPI_ISL_14166642
England/CAMC-B774B2/2020	EPI_ISL_783480		England/CAMC-1333402/2021	EPI_ISL_1174360		England/LSPA-3F03FDB/2022	EPI_ISL_14165590
England/CAMC-B774C1/2020	EPI_ISL_783431		England/CAMC-133C6D6/2021	EPI_ISL_1831505		England/LSPA-3F04110/2022	EPI_ISL_14165591
England/CAMC-B774D0/2020	EPI_ISL_783371		England/CAMC-133C8B2/2021	EPI_ISL_1831555		England/LSPA-3F03946/2022	EPI_ISL_14165593
England/CAMC-B774EF/2020	EPI_ISL_783438		England/CAMC-133CE92/2021	EPI_ISL_1831431		England/LSPA-3F04D0D/2022	EPI_ISL_14165824
England/CAMC-B774FE/2020	EPI_ISL_783439		England/CAMC-133D383/2021	EPI_ISL_1206318		England/LSPA-3F04B8B/2022	EPI_ISL_14165840
England/CAMC-B7750A/2020	EPI_ISL_783418		England/CAMC-133D49F/2021	EPI_ISL_1263913		England/LSPA-3F04B7C/2022	EPI_ISL_14165843
England/CAMC-B77A1A/2020	EPI_ISL_783372		England/CAMC-133FBB6/2021	EPI_ISL_1206453		England/LSPA-3F04AAC/2022	EPI_ISL_14165903
England/CAMC-B77A29/2020	EPI_ISL_783432		England/CAMC-13481E5/2021	EPI_ISL_1224514		England/LSPA-3F04B9A/2022	EPI_ISL_14165908
England/CAMC-B77A65/2020	EPI_ISL_783527		England/CAMC-1348200/2021	EPI_ISL_1224692		England/LSPA-3F04C1F/2022	EPI_ISL_14165932
England/CAMC-B77A74/2020	EPI_ISL_783486		England/CAMC-1379E02/2021	EPI_ISL_1467730		England/LSPA-3F05689/2022	EPI_ISL_14165955
England/CAMC-B77A83/2020	EPI_ISL_783461		England/CAMC-1379F2D/2021	EPI_ISL_1467634		England/LSPA-3F05AE7/2022	EPI_ISL_14165958
England/CAMC-B77A92/2020	EPI_ISL_783512		England/CAMC-1382AD5/2021	EPI_ISL_1242216		England/LSPA-3F04F70/2022	EPI_ISL_14165965
England/CAMC-B77AFC/2020	EPI_ISL_783420		England/CAMC-1383209/2021	EPI_ISL_1467635		England/LSPA-3F049EB/2022	EPI_ISL_14165968
England/CAMC-B77B08/2020	EPI_ISL_783447		England/CAMC-1396EA5/2021	EPI_ISL_1264052		England/LSPA-3F04A7F/2022	EPI_ISL_14166010
England/CAMC-B77B26/2020	EPI_ISL_783511		England/CAMC-1396F0C/2021	EPI_ISL_1263931		England/LSPA-3F0573B/2022	EPI_ISL_14166125
England/CAMC-B77B35/2020	EPI_ISL_783484		England/CAMC-139C80B/2021	EPI_ISL_1277162		England/LSPA-3F05A14/2022	EPI_ISL_14166175
England/CAMC-B77F2A/2020	EPI_ISL_668133		England/CAMC-139DE44/2021	EPI_ISL_1277023		England/QEUH-3EFF568/2022	EPI_ISL_14131126
England/CAMC-B78712/2020	EPI_ISL_783408		England/CAMC-139DF9C/2021	EPI_ISL_1277179		England/QEUH-3EFFFB5/2022	EPI_ISL_14131174
England/CAMC-B787B8/2020	EPI_ISL_783419		England/CAMC-139E10E/2021	EPI_ISL_1277007		England/QEUH-3EFF683/2022	EPI_ISL_14131272
England/CAMC-B787C7/2020	EPI_ISL_783494		England/CAMC-139E159/2021	EPI_ISL_1277095		England/QEUH-3EFFD60/2022	EPI_ISL_14131285
England/CAMC-B787E5/2020	EPI_ISL_661710		England/CAMC-139E168/2021	EPI_ISL_1277082		England/QEUH-3EFFAE1/2022	EPI_ISL_14131402
England/CAMC-B788B5/2020	EPI_ISL_783427		England/CAMC-139E2ED/2021	EPI_ISL_1277006		England/QEUH-3F00053/2022	EPI_ISL_14131408
England/CAMC-B78BDA/2020	EPI_ISL_667833		England/CAMC-13A51C8/2021	EPI_ISL_1275691		England/PLYM-3EFE04A/2022	EPI_ISL_14065520
England/CAMC-B78BE9/2020	EPI_ISL_667926		England/CAMC-13A51F5/2021	EPI_ISL_1275684		England/QEUH-3EFD6D0/2022	EPI_ISL_14086983
England/CAMC-B78BF8/2020	EPI_ISL_668115		England/CAMC-13A526B/2021	EPI_ISL_1275709		England/LSPA-3EF9953/2022	EPI_ISL_14065206
England/CAMC-B78C04/2020	EPI_ISL_668017		England/CAMC-13A52B6/2021	EPI_ISL_1275821		England/LSPA-3EF9B02/2022	EPI_ISL_14065223
England/CAMC-B78C7D/2020	EPI_ISL_667916		England/CAMC-13AEC64/2021	EPI_ISL_1316128		England/LSPA-3EF959B/2022	EPI_ISL_14065242
England/CAMC-B78DB6/2020	EPI_ISL_667936		England/CAMC-13B6DB1/2021	EPI_ISL_1328959		England/LSPA-3EF981A/2022	EPI_ISL_14065273
England/CAMC-B78DC5/2020	EPI_ISL_667869		England/CAMC-13B6E18/2021	EPI_ISL_1328968		England/LSPA-3EF9A05/2022	EPI_ISL_14065318
England/CAMC-B78EFF/2020	EPI_ISL_667974		England/CAMC-13D2F04/2021	EPI_ISL_1327679		England/LSPA-3EF9AF6/2022	EPI_ISL_14065322
England/CAMC-B78F0B/2020	EPI_ISL_667914		England/CAMC-13D361D/2021	EPI_ISL_1327387		England/LSPA-3EF9AD8/2022	EPI_ISL_14065355
England/CAMC-B78F1A/2020	EPI_ISL_668039		England/CAMC-13D444F/2021	EPI_ISL_1327692		England/LSPA-3EFB6A5/2022	EPI_ISL_14065377
England/CAMC-B790E9/2020	EPI_ISL_667874		England/CAMC-13D445E/2021	EPI_ISL_1327678		England/PLYM-3EFC64A/2022	EPI_ISL_14065389
England/CAMC-B790F8/2020	EPI_ISL_667984		England/CAMC-13D446D/2021	EPI_ISL_1327465		England/LSPA-3EFB678/2022	EPI_ISL_14065391
England/CAMC-B79113/2020	EPI_ISL_667852		England/CAMC-13D447C/2021	EPI_ISL_1327589		England/PLYM-3EFBD73/2022	EPI_ISL_14065410
England/CAMC-B7980F/2020	EPI_ISL_667981		England/CAMC-13D448B/2021	EPI_ISL_1327586		England/LSPA-3EFB7DF/2022	EPI_ISL_14065413
England/CAMC-B7981E/2020	EPI_ISL_668002		England/CAMC-13D44B8/2021	EPI_ISL_1327652		England/QEUH-3EFCA20/2022	EPI_ISL_14088056
England/CAMC-B79AAF/2020	EPI_ISL_741035		England/CAMC-13E7C14/2021	EPI_ISL_1344577		England/PLYM-3EFBFD7/2022	EPI_ISL_14065440
England/CAMC-B79ABE/2020	EPI_ISL_741036		England/CAMC-13EF7B1/2021	EPI_ISL_1376850		England/PLYM-3EFB2FC/2022	EPI_ISL_14065452
England/CAMC-B79ACD/2020	EPI_ISL_741037		England/CAMC-13FBF41/2021	EPI_ISL_1374230		England/PLYM-3EFBC3A/2022	EPI_ISL_14065461
England/CAMC-B79ADC/2020			England/CAMC-141BB46/2021	EPI_ISL_1410235		England/PLYM-3EFBD28/2022	EPI_ISL_14065514
England/CAMC-B79AEB/2020			England/CAMC-14398D2/2021	EPI_ISL_1412333		England/QEUH-3EF67F2/2022	EPI_ISL_14065937
England/CAMC-B79B9D/2020	EPI_ISL_667985		England/CAMC-143E2B1/2021	EPI_ISL_1454220		England/QEUH-3EF66AA/2022	EPI_ISL_14065950
England/CAMC-B79BAC/2020	EPI_ISL_668026		England/CAMC-144B7EF/2021	EPI_ISL_1506129		England/LSPA-3EF73EE/2022	EPI_ISL_14040045
England/CAMC-B79BBB/2020	EPI_ISL_667811		England/CAMC-144F781/2021	EPI_ISL_1451296		England/LSPA-3EF5B24/2022	EPI_ISL_14039545
England/CAMC-B79EA3/2020	EPI_ISL_741058		England/CAMC-144FA6A/2021	EPI_ISL_1451163		England/QEUH-3EF5711/2022	EPI_ISL_14065699
England/CAMC-B79EB2/2020	EPI_ISL_741059		England/CAMC-145B694/2021	EPI_ISL_1473661		England/QEUH-3EF5939/2022	EPI_ISL_14065705
England/CAMC-B79EC1/2020	EPI_ISL_741060		England/CAMC-145B9E6/2021	EPI_ISL_1487866		England/LSPA-3EF5B33/2022	EPI_ISL_14039588
England/CAMC-B79EEF/2020	EPI_ISL_741061		England/CAMC-145D1BF/2021	EPI_ISL_1473480		England/QEUH-3EF57F3/2022	EPI_ISL_14065730
England/CAMC-B79EFE/2020			England/CAMC-145D1FB/2021	EPI_ISL_1473567		England/PLYM-3EF509E/2022	EPI_ISL_14039616
England/CAMC-B7A17C/2020	EPI_ISL_741086		England/CAMC-145D410/2021	EPI_ISL_1473579		England/QEUH-3EF57A8/2022	EPI_ISL_14065774
England/CAMC-B7A2C4/2020	EPI_ISL_741095		England/CAMC-145D489/2021	EPI_ISL_1473473		England/PLYM-3EF5359/2022	EPI_ISL_14039665
England/CAMC-B7A6B9/2020	EPI_ISL_741133		England/CAMC-145D586/2021	EPI_ISL_1473575		England/PLYM-3EF515F/2022	EPI_ISL_14039672
England/CAMC-B7A84A/2020	EPI_ISL_741148		England/CAMC-145D5B3/2021	EPI_ISL_1473541		England/PLYM-3EF51E6/2022	EPI_ISL_14039680
England/CAMC-B7AD1E/2020	EPI_ISL_741171		England/CAMC-14ABCB1/2021	EPI_ISL_1505159		England/LSPA-3EF8514/2022	EPI_ISL_14039709
England/CAMC-B7AD2D/2020	EPI_ISL_723959		England/CAMC-14ABD18/2021	EPI_ISL_1504981		England/LSPA-3EF8C97/2022	EPI_ISL_14039716
England/CAMC-B7AD3C/2020	EPI_ISL_741172		England/CAMC-14ACD26/2021	EPI_ISL_1505111		England/LSPA-3EF85E7/2022	EPI_ISL_14039727
England/CAMC-B7AD4B/2020	EPI_ISL_741173		England/CAMC-14B59F9/2021	EPI_ISL_1517951		England/LSPA-3EF8945/2022	EPI_ISL_14039729
England/CAMC-B7AD5A/2020	EPI_ISL_723960		England/CAMC-14D5BB1/2021	EPI_ISL_1564132		England/LSPA-3EF8B7C/2022	EPI_ISL_14039738
England/CAMC-B7AD78/2020	EPI_ISL_741174		England/CAMC-14DE963/2021	EPI_ISL_1632379		England/LSPA-3EF87D2/2022	EPI_ISL_14039740
England/CAMC-B7AD87/2020	EPI_ISL_741175		England/CAMC-14E6740/2021	EPI_ISL_1653109		England/LSPA-3EF8611/2022	EPI_ISL_14039748
England/CAMC-B7AD96/2020			England/CAMC-14E8025/2021	EPI_ISL_1615818		England/LSPA-3EF906D/2022	EPI_ISL_14039756
England/CAMC-B7ADD2/2020	EPI_ISL_723962		England/CAMC-14F3C14/2021	EPI_ISL_1653417		England/LSPA-3EF92A3/2022	EPI_ISL_14039834
England/CAMC-B7ADF0/2020	EPI_ISL_723963		England/CAMC-1502895/2021	EPI_ISL_1697852		England/LSPA-3EF8BB8/2022	EPI_ISL_14039853
England/CAMC-B7AE57/2020	EPI_ISL_667945		England/CAMC-150367C/2021	EPI_ISL_1697606		England/LSPA-3EF8FAD/2022	EPI_ISL_14039858
England/CAMC-B7AEB1/2020			England/CAMC-948E27/2020	EPI_ISL_556047		England/LSPA-3EF8875/2022	EPI_ISL_14039865
England/CAMC-B7AEEE/2020	EPI_ISL_723968		England/CAMC-94AD37/2020	EPI_ISL_556509		England/LSPA-3EF83CF/2022	EPI_ISL_14039872
England/CAMC-B7B2C3/2020	EPI_ISL_724000		England/CAMC-990F78/2020	EPI_ISL_551886		England/LSPA-3EF875A/2022	EPI_ISL_14039898
England/CAMC-B7B2D2/2020	EPI_ISL_724001		England/CAMC-9EC292/2020	EPI_ISL_580418		England/QEUH-3EF2996/2022	EPI_ISL_14040177
England/CAMC-B7B964/2020	EPI_ISL_724041		England/CAMC-9EC5B7/2020	EPI_ISL_580509		England/PLYM-3EF178E/2022	EPI_ISL_14019676
England/CAMC-B7B973/2020			England/CAMC-9EC5C6/2020	EPI_ISL_580341		England/PLYM-3EF3A47/2022	EPI_ISL_14019706
England/CAMC-B7BE83/2020	EPI_ISL_724060		England/CAMC-A40E4C/2020	EPI_ISL_609530		England/QEUH-3EF469D/2022	EPI_ISL_14040278
England/CAMC-B7BE92/2020	EPI_ISL_724061		England/CAMC-A418A7/2020	EPI_ISL_609364		England/DHSC-CYFNKB9/2022
England/CAMC-B7BEB0/2020			England/CAMC-A57CFD/2020	EPI_ISL_597041		England/QEUH-3EEFDFA/2022	EPI_ISL_14019762
England/CAMC-B9870D/2020	EPI_ISL_673685		England/CAMC-A591CF/2020	EPI_ISL_596957		England/QEUH-3EEFE51/2022	EPI_ISL_14019786
England/CAMC-B9871C/2020	EPI_ISL_673689		England/CAMC-A64A20/2020	EPI_ISL_609023		England/QEUH-3EF0066/2022	EPI_ISL_14019840
England/CAMC-B9872B/2020	EPI_ISL_673741		England/CAMC-A64DAF/2020	EPI_ISL_608428		England/QEUH-3EF142D/2022	EPI_ISL_14019847
England/CAMC-B9873A/2020	EPI_ISL_673604		England/CAMC-A64DBE/2020	EPI_ISL_608637		England/LSPA-3EF0C08/2022	EPI_ISL_14040467
England/CAMC-B98749/2020	EPI_ISL_673775		England/CAMC-A64E9D/2020	EPI_ISL_609142		England/QEUH-3EF13E4/2022	EPI_ISL_14019912
England/CAMC-B98758/2020	EPI_ISL_673590		England/CAMC-A64F12/2020	EPI_ISL_608651		England/QEUH-3EED907/2022	EPI_ISL_14020071
England/CAMC-B98767/2020	EPI_ISL_673841		England/CAMC-A65360/2020	EPI_ISL_637649		England/QEUH-3EEE2CF/2022	EPI_ISL_14020077
England/CAMC-B98776/2020	EPI_ISL_673650		England/CAMC-A655C4/2020	EPI_ISL_608398		England/PLYM-3EEC80B/2022	EPI_ISL_14020276
England/CAMC-B98785/2020	EPI_ISL_673576		England/CAMC-A65870/2020	EPI_ISL_638072		England/PLYM-3EEB4F9/2022	EPI_ISL_14020297
England/CAMC-B98794/2020	EPI_ISL_673788		England/CAMC-A65B68/2020	EPI_ISL_608570		England/PLYM-3EEB2C2/2022	EPI_ISL_14020388
England/CAMC-B987A3/2020	EPI_ISL_673772		England/CAMC-A66763/2020	EPI_ISL_626925		England/PLYM-3EEC63E/2022	EPI_ISL_14020429
England/CAMC-B98846/2020	EPI_ISL_673622		England/CAMC-A8297A/2020	EPI_ISL_610733		England/PLYM-3EEB2D1/2022	EPI_ISL_14020520
England/CAMC-B9907A/2020	EPI_ISL_673439		England/CAMC-A82A95/2020	EPI_ISL_610777		England/DHSC-CYRNGHP/2022
England/CAMC-B99089/2020	EPI_ISL_673456		England/CAMC-A83065/2020	EPI_ISL_610797		England/PLYM-3EEF2CE/2022	EPI_ISL_14020561
England/CAMC-B990A7/2020	EPI_ISL_673386		England/CAMC-AAF6BC/2020	EPI_ISL_631117		England/QEUH-3EEE02F/2022	EPI_ISL_14020575
England/CAMC-B990B6/2020	EPI_ISL_673347		England/CAMC-AAF977/2020	EPI_ISL_631221		England/PLYM-3EEF56B/2022	EPI_ISL_14020597
England/CAMC-B990C5/2020	EPI_ISL_673361		England/CAMC-AAF986/2020	EPI_ISL_631069		England/QEUH-3EEDC4A/2022	EPI_ISL_14020634
England/CAMC-B990D4/2020	EPI_ISL_673418		England/CAMC-AB0375/2020			England/QEUH-3EEE1B3/2022	EPI_ISL_14020643
England/CAMC-B99353/2020	EPI_ISL_673544		England/CAMC-AB1426/2020			England/QEUH-3EEE9F7/2022	EPI_ISL_14020653
England/CAMC-B995B7/2020	EPI_ISL_673556		England/CAMC-AB1839/2020			England/QEUH-3EEE8AF/2022	EPI_ISL_14020728
England/CAMC-B995D5/2020	EPI_ISL_673438		England/CAMC-AB1848/2020			England/QEUH-3EEEC1C/2022	EPI_ISL_14020754
England/CAMC-B99A6D/2020	EPI_ISL_673524		England/CAMC-AB206D/2020			England/QEUH-3EEE818/2022	EPI_ISL_14020802
England/CAMC-B99B79/2020	EPI_ISL_673547		England/CAMC-AB209A/2020			England/QEUH-3EEED46/2022	EPI_ISL_14020805
England/CAMC-B9A3AD/2020	EPI_ISL_673505		England/CAMC-AB20F4/2020			England/PLYM-3EEA463/2022	EPI_ISL_13986564
England/CAMC-B9A3BC/2020	EPI_ISL_673462		England/CAMC-AB23DD/2020			England/PLYM-3EEA69A/2022	EPI_ISL_13986686
England/CAMC-B9A3CB/2020	EPI_ISL_673332		England/CAMC-AEAAF5/2020	EPI_ISL_633198		England/PLYM-3EE9464/2022	EPI_ISL_13986916
England/CAMC-B9A3DA/2020	EPI_ISL_673534		England/CAMC-B07208/2020	EPI_ISL_643665		England/PLYM-3EE9121/2022	EPI_ISL_13987016
England/CAMC-B9ABA5/2020	EPI_ISL_673242		England/CAMC-B0737E/2020	EPI_ISL_643975		England/PLYM-3EE67AA/2022	EPI_ISL_13987087
England/CAMC-BBB652/2020	EPI_ISL_724064		England/CAMC-B073AB/2020	EPI_ISL_643888		England/PLYM-3EE7A37/2022	EPI_ISL_13987165
England/CAMC-BBB661/2020	EPI_ISL_704333		England/CAMC-B074D5/2020	EPI_ISL_643946		England/PLYM-3EE5592/2022	EPI_ISL_13956255
England/CAMC-BBB8A7/2020	EPI_ISL_704617		England/CAMC-B0753C/2020	EPI_ISL_643660		England/QEUH-3EE4C61/2022	EPI_ISL_13968066
England/CAMC-BBB91D/2020	EPI_ISL_705566		England/CAMC-B07824/2020	EPI_ISL_643813		England/QEUH-3EE4900/2022	EPI_ISL_13968076
England/CAMC-BBB92C/2020	EPI_ISL_704384		England/CAMC-B087AE/2020	EPI_ISL_643877		England/PLYM-3EE55DE/2022	EPI_ISL_13956271
England/CAMC-BBBD20/2020	EPI_ISL_705567		England/CAMC-B08CEB/2020	EPI_ISL_643886		England/QEUH-3EE4F95/2022	EPI_ISL_13968091
England/CAMC-BBBD3F/2020	EPI_ISL_704619		England/CAMC-B09154/2020	EPI_ISL_673213		England/QEUH-3EE49D3/2022	EPI_ISL_13968093
England/CAMC-BBBD5D/2020	EPI_ISL_704620		England/CAMC-B092D9/2020	EPI_ISL_643766		England/QEUH-3EE492E/2022	EPI_ISL_13968101
England/CAMC-BBBD6C/2020	EPI_ISL_705568		England/CAMC-B097BC/2020	EPI_ISL_673196		England/PLYM-3EE450C/2022	EPI_ISL_13956283
England/CAMC-BBBD99/2020	EPI_ISL_705569		England/CAMC-B09A59/2020	EPI_ISL_673210		England/QEUH-3EE3655/2022	EPI_ISL_13968153
England/CAMC-BBBE78/2020	EPI_ISL_724109		England/CAMC-B09BA1/2020	EPI_ISL_672948		England/QEUH-3EE3910/2022	EPI_ISL_13968170
England/CAMC-BBBF48/2020	EPI_ISL_705577		England/CAMC-B09BB0/2020	EPI_ISL_673068		England/PLYM-3EE4311/2022	EPI_ISL_13956404
England/CAMC-BBBF66/2020	EPI_ISL_705578		England/CAMC-B09BDE/2020	EPI_ISL_673227		England/QEUH-3EE35EF/2022	EPI_ISL_13968173
England/CAMC-BBBF75/2020	EPI_ISL_704623		England/CAMC-B09DAB/2020	EPI_ISL_672981		England/QEUH-3EE3734/2022	EPI_ISL_13968178
England/CAMC-BBBF84/2020	EPI_ISL_704624		England/CAMC-B09E20/2020	EPI_ISL_673091		England/PLYM-3EE1763/2022	EPI_ISL_13903032
England/CAMC-BBBF93/2020	EPI_ISL_705579		England/CAMC-B09E4E/2020			England/QEUH-3EE2DCA/2022	EPI_ISL_13956490
England/CAMC-BBBFA2/2020	EPI_ISL_705580		England/CAMC-B09EA8/2020			England/QEUH-3EE2D9D/2022	EPI_ISL_13956516
England/CAMC-BBC026/2020	EPI_ISL_724118		England/CAMC-B09EC6/2020	EPI_ISL_673147		England/PLYM-3EE1718/2022	EPI_ISL_13903207
England/CAMC-BBC2D5/2020	EPI_ISL_705588		England/CAMC-B0A117/2020	EPI_ISL_672969		England/PLYM-3EE03F7/2022	EPI_ISL_13903364
England/CAMC-BBC30F/2020	EPI_ISL_705590		England/CAMC-B0AB0A/2020	EPI_ISL_643574		England/PLYM-3EE1305/2022	EPI_ISL_13903387
England/CAMC-BBC32D/2020	EPI_ISL_705592		England/CAMC-B0AD31/2020	EPI_ISL_643358		England/PLYM-3EE0333/2022	EPI_ISL_13903392
England/CAMC-BBC3B4/2020	EPI_ISL_724131		England/CAMC-B0AD40/2020	EPI_ISL_643490		England/PLYM-3EE000F/2022	EPI_ISL_13903396
England/CAMC-BBC90D/2020	EPI_ISL_679255		England/CAMC-B0B073/2020	EPI_ISL_643316		England/QEUH-3EE0C56/2022	EPI_ISL_13956675
England/CAMC-BBCAEC/2020	EPI_ISL_705607		England/CAMC-B0B116/2020	EPI_ISL_643562		England/QEUH-3EDAD6B/2022	EPI_ISL_13904303
England/CAMC-BBCAFB/2020	EPI_ISL_705608		England/CAMC-B0C625/2020	EPI_ISL_643525		England/LSPA-3EDB0AD/2022	EPI_ISL_14040589
England/CAMC-BBCB16/2020	EPI_ISL_704635		England/CAMC-B0C643/2020	EPI_ISL_643622		England/QEUH-3EDB59F/2022	EPI_ISL_13904326
England/CAMC-BBCB34/2020	EPI_ISL_705611		England/CAMC-B0C652/2020	EPI_ISL_643585		England/QEUH-3EDB6AB/2022	EPI_ISL_13904372
England/CAMC-BBCC22/2020	EPI_ISL_679268		England/CAMC-B0C87A/2020	EPI_ISL_643589		England/QEUH-3EDB6E7/2022	EPI_ISL_13904392
England/CAMC-BBCC31/2020	EPI_ISL_679269		England/CAMC-B0C8A7/2020	EPI_ISL_643443		England/QEUH-3EDAD5C/2022	EPI_ISL_13904411
England/CAMC-BBCC40/2020	EPI_ISL_679270		England/CAMC-B0C8B6/2020	EPI_ISL_643500		England/PLYM-3EDFB11/2022	EPI_ISL_13874605
England/CAMC-BBCC5F/2020	EPI_ISL_679271		England/CAMC-B0CD20/2020	EPI_ISL_643493		England/PLYM-3EDFAE7/2022	EPI_ISL_13874623
England/CAMC-BBCCE6/2020	EPI_ISL_679274		England/CAMC-B1FB99/2020	EPI_ISL_647757		England/QEUH-3EDF759/2022	EPI_ISL_13903644
England/CAMC-BBCD5C/2020	EPI_ISL_679280		England/CAMC-B1FD75/2020	EPI_ISL_647520		England/PLYM-3EDFC96/2022	EPI_ISL_13874671
England/CAMC-BBD17D/2020	EPI_ISL_679299		England/CAMC-B1FFD9/2020	EPI_ISL_647586		England/PLYM-3EDE3DE/2022	EPI_ISL_13874356
England/CAMC-BBD210/2020	EPI_ISL_679306		England/CAMC-B20290/2020	EPI_ISL_647625		England/PLYM-3EDD551/2022	EPI_ISL_13874396
England/CAMC-BBDE0D/2020	EPI_ISL_704638		England/CAMC-B202AF/2020	EPI_ISL_647723		England/QEUH-3EDB8F0/2022	EPI_ISL_13903863
England/CAMC-BBE08E/2020	EPI_ISL_703020		England/CAMC-B202BE/2020	EPI_ISL_647480		England/QEUH-3EDBC03/2022	EPI_ISL_13903877
England/CAMC-BBE1B8/2020	EPI_ISL_703018		England/CAMC-B20737/2020	EPI_ISL_647601		England/QEUH-3EDBBAC/2022	EPI_ISL_13903943
England/CAMC-BBE1C7/2020	EPI_ISL_702829		England/CAMC-B2097D/2020	EPI_ISL_647747		England/QEUH-3EDCA08/2022	EPI_ISL_13903969
England/CAMC-BBE1D6/2020	EPI_ISL_702830		England/CAMC-B20A01/2020	EPI_ISL_647660		England/QEUH-3EDB9EE/2022	EPI_ISL_13903980
England/CAMC-BBE1E5/2020	EPI_ISL_703569		England/CAMC-B20AA7/2020	EPI_ISL_647739		England/QEUH-3EDBCD6/2022	EPI_ISL_13904029
England/CAMC-BBFFDB/2020	EPI_ISL_704751		England/CAMC-B20AB6/2020	EPI_ISL_647534		England/DHSC-CYFHIN7/2022
England/CAMC-BBFFEA/2020	EPI_ISL_704848		England/CAMC-B20AC5/2020	EPI_ISL_647563		England/DHSC-CYRNZP5/2022
England/CAMC-BC005C/2020	EPI_ISL_704737		England/CAMC-B20C38/2020	EPI_ISL_647529		England/QEUH-3ED4A1F/2022	EPI_ISL_13874681
England/CAMC-BC014A/2020	EPI_ISL_704697		England/CAMC-B20C65/2020	EPI_ISL_647785		England/QEUH-3ED4AB5/2022	EPI_ISL_13874725
England/CAMC-BC0159/2020	EPI_ISL_705087		England/CAMC-B20E14/2020	EPI_ISL_647494		England/QEUH-3ED4EE6/2022	EPI_ISL_13874742
England/CAMC-BC0168/2020	EPI_ISL_704961		England/CAMC-B20E32/2020	EPI_ISL_647501		England/LSPA-3ED36FE/2022	EPI_ISL_14041654
England/CAMC-BC0177/2020	EPI_ISL_705089		England/CAMC-B20E8D/2020	EPI_ISL_647736		England/QEUH-3ED3BE0/2022	EPI_ISL_13874783
England/CAMC-BC0432/2020	EPI_ISL_704708		England/CAMC-B20F02/2020	EPI_ISL_647544		England/LSPA-3ED3773/2022	EPI_ISL_14041717
England/CAMC-BC04F6/2020			England/CAMC-B20F11/2020	EPI_ISL_647721		England/QEUH-3ED3C74/2022	EPI_ISL_13874786
England/CAMC-BC058A/2020	EPI_ISL_705164		England/CAMC-B211CF/2020	EPI_ISL_647505		England/LSPA-3ED3245/2022	EPI_ISL_14041723
England/CAMC-BC0599/2020	EPI_ISL_704715		England/CAMC-B21332/2020	EPI_ISL_647163		England/LSPA-3EBFF57/2022	EPI_ISL_14041923
England/CAMC-BC05A8/2020	EPI_ISL_704846		England/CAMC-B21350/2020	EPI_ISL_647305		England/LSPA-3EC01C6/2022	EPI_ISL_14041971
England/CAMC-BC05B7/2020	EPI_ISL_704909		England/CAMC-B2136F/2020	EPI_ISL_647424		England/LSPA-3EC0384/2022	EPI_ISL_14042033
England/CAMC-BC05C6/2020	EPI_ISL_704814		England/CAMC-B214A8/2020	EPI_ISL_647318		England/LSPA-3EBDFE0/2022	EPI_ISL_14042058
England/CAMC-BC05D5/2020	EPI_ISL_705138		England/CAMC-B214B7/2020	EPI_ISL_647218		England/LSPA-3ED9BF9/2022	EPI_ISL_14042182
England/CAMC-BC05E4/2020	EPI_ISL_704880		England/CAMC-B214C6/2020	EPI_ISL_647391		England/LSPA-3ED9B53/2022	EPI_ISL_14042221
England/CAMC-BC064B/2020	EPI_ISL_704707		England/CAMC-B214F3/2020	EPI_ISL_647416		England/LSPA-3ED9EF0/2022	EPI_ISL_14042285
England/CAMC-BC06B4/2020	EPI_ISL_705112		England/CAMC-B215C3/2020			England/LSPA-3ED9CBA/2022	EPI_ISL_14042287
England/CAMC-BC0809/2020	EPI_ISL_705147		England/CAMC-B21666/2020	EPI_ISL_647351		England/LSPA-3ED9FB1/2022	EPI_ISL_14042344
England/CAMC-BC08BE/2020	EPI_ISL_704849		England/CAMC-B220FE/2020	EPI_ISL_645851		England/LSPA-3ED7C61/2022	EPI_ISL_14040870
England/CAMC-BC08CD/2020	EPI_ISL_705180		England/CAMC-B2210A/2020	EPI_ISL_646102		England/LSPA-3ED728D/2022	EPI_ISL_14040899
England/CAMC-BC08DC/2020	EPI_ISL_705085		England/CAMC-B22119/2020	EPI_ISL_646034		England/LSPA-3ED7BA0/2022	EPI_ISL_14040922
England/CAMC-BC0C3A/2020	EPI_ISL_705037		England/CAMC-B22137/2020	EPI_ISL_645992		England/LSPA-3ED79F1/2022	EPI_ISL_14040952
England/CAMC-BC0CEF/2020	EPI_ISL_704712		England/CAMC-B222CB/2020	EPI_ISL_645930		England/LSPA-3ED83B6/2022	EPI_ISL_14040961
England/CAMC-BC0E70/2020	EPI_ISL_704756		England/CAMC-B22331/2020	EPI_ISL_646136		England/LSPA-3ED7B64/2022	EPI_ISL_14040964
England/CAMC-BC0E8F/2020	EPI_ISL_704875		England/CAMC-B22340/2020	EPI_ISL_645998		England/LSPA-3ED894B/2022	EPI_ISL_14040977
England/CAMC-BC0E9E/2020	EPI_ISL_705097		England/CAMC-B22832/2020	EPI_ISL_647425		England/LSPA-3ED83F2/2022	EPI_ISL_14040989
England/CAMC-BC0EAD/2020	EPI_ISL_705173		England/CAMC-B2286F/2020	EPI_ISL_647405		England/LSPA-3ED7C70/2022	EPI_ISL_14041058
England/CAMC-BC0F9B/2020	EPI_ISL_704863		England/CAMC-B22BFD/2020	EPI_ISL_647173		England/QEUH-3ED6251/2022	EPI_ISL_13874878
England/CAMC-BC1255/2020	EPI_ISL_800915		England/CAMC-B22D60/2020	EPI_ISL_647319		England/QEUH-3ED6321/2022	EPI_ISL_13874896
England/CAMC-BC14C8/2020	EPI_ISL_801131		England/CAMC-B22FC4/2020	EPI_ISL_647377		England/QEUH-3ED246E/2022	EPI_ISL_13874935
England/CAMC-BC152F/2020	EPI_ISL_801033		England/CAMC-B230FD/2020	EPI_ISL_651717		England/QEUH-3ED24E6/2022	EPI_ISL_13874959
England/CAMC-BC154D/2020	EPI_ISL_800964		England/CAMC-B23488/2020	EPI_ISL_664370		England/QEUH-3ED20B5/2022	EPI_ISL_13874973
England/CAMC-BC155C/2020	EPI_ISL_801170		England/CAMC-B234D3/2020	EPI_ISL_650395		England/QEUH-3ED1FAA/2022	EPI_ISL_13875020
England/CAMC-BC156B/2020	EPI_ISL_801173		England/CAMC-B234F1/2020	EPI_ISL_651731		England/QEUH-3ED16F0/2022	EPI_ISL_13875032
England/CAMC-BC157A/2020	EPI_ISL_801164		England/CAMC-B324A4/2020	EPI_ISL_659113		England/QEUH-3ED157B/2022	EPI_ISL_13875084
England/CAMC-BC1871/2020	EPI_ISL_704344		England/CAMC-B324B3/2020	EPI_ISL_659181		England/QEUH-3ED2167/2022	EPI_ISL_13875102
England/CAMC-BC1BE1/2020	EPI_ISL_704868		England/CAMC-B3277E/2020	EPI_ISL_659556		England/LSPA-3ED26C2/2022	EPI_ISL_14041336
England/CAMC-BC2755/2020	EPI_ISL_800980		England/CAMC-B33036/2020	EPI_ISL_659283		England/QEUH-3ED2598/2022	EPI_ISL_13875145
England/CAMC-BC2A7A/2020	EPI_ISL_801114		England/CAMC-B33045/2020	EPI_ISL_659318		England/DHSC-CYFYBU8/2022
England/CAMC-BC2A89/2020	EPI_ISL_800911		England/CAMC-B33054/2020	EPI_ISL_659150		England/DHSC-CYRUPYH/2022
England/CAMC-BC2A98/2020	EPI_ISL_801043		England/CAMC-B33E96/2020	EPI_ISL_659257		England/QEUH-3ED0AC8/2022	EPI_ISL_13875152
England/CAMC-BC2AA7/2020	EPI_ISL_801087		England/CAMC-B34044/2020	EPI_ISL_659693		England/QEUH-3ECFCD5/2022	EPI_ISL_13875153
England/CAMC-BC2BB3/2020	EPI_ISL_800894		England/CAMC-B341D8/2020	EPI_ISL_659738		England/QEUH-3ECFFEB/2022	EPI_ISL_13875164
England/CAMC-BC2BD1/2020	EPI_ISL_800934		England/CAMC-B341F6/2020	EPI_ISL_659712		England/QEUH-3ED004E/2022	EPI_ISL_13875178
England/CAMC-BC2BE0/2020	EPI_ISL_800932		England/CAMC-B34202/2020	EPI_ISL_659726		England/QEUH-3ED0A22/2022	EPI_ISL_13875184
England/CAMC-BC2C56/2020	EPI_ISL_801038		England/CAMC-B3424E/2020	EPI_ISL_659425		England/QEUH-3ED09E9/2022	EPI_ISL_13875217
England/CAMC-BC2C65/2020	EPI_ISL_800893		England/CAMC-B3434B/2020	EPI_ISL_659471		England/QEUH-3ED0169/2022	EPI_ISL_13875243
England/CAMC-BC2C83/2020	EPI_ISL_800960		England/CAMC-B3435A/2020	EPI_ISL_659633		England/LSPA-3ED0679/2022	EPI_ISL_14042431
England/CAMC-BC2D17/2020	EPI_ISL_801061		England/CAMC-B34369/2020	EPI_ISL_659519		England/LSPA-3ED02EE/2022	EPI_ISL_14042433
England/CAMC-BC2E05/2020	EPI_ISL_800979		England/CAMC-B34378/2020	EPI_ISL_659564		England/LSPA-3ED03EB/2022	EPI_ISL_14042439
England/CAMC-BC2EC9/2020	EPI_ISL_801006		England/CAMC-B34387/2020	EPI_ISL_659601		England/LSPA-3ED0390/2022	EPI_ISL_14042453
England/CAMC-BC2EF6/2020	EPI_ISL_800923		England/CAMC-B34958/2020	EPI_ISL_659512		England/DHSC-CYF3JWK/2022
England/CAMC-BC2F02/2020	EPI_ISL_801011		England/CAMC-B34967/2020	EPI_ISL_659638		England/DHSC-CYD99NX/2022
England/CAMC-BC2F20/2020	EPI_ISL_801057		England/CAMC-B34976/2020	EPI_ISL_659636		England/DHSC-CYGPKBE/2022
England/CAMC-BC30E0/2020	EPI_ISL_800995		England/CAMC-B34985/2020	EPI_ISL_659672		England/DHSC-CYGUW7A/2022
England/CAMC-BC30FF/2020	EPI_ISL_800967		England/CAMC-B35052/2020	EPI_ISL_659677		England/LSPA-3ECC68F/2022	EPI_ISL_14042476
England/CAMC-BC3183/2020	EPI_ISL_800957		England/CAMC-B350AD/2020	EPI_ISL_659473		England/QEUH-3ECCC6F/2022	EPI_ISL_13844184
England/CAMC-BC31DE/2020	EPI_ISL_801075		England/CAMC-B360D9/2020	EPI_ISL_645515		England/QEUH-3ECCC9C/2022	EPI_ISL_13844189
England/CAMC-BC3253/2020	EPI_ISL_801070		England/CAMC-B3619A/2020	EPI_ISL_645451		England/QEUH-3ECD080/2022	EPI_ISL_13844192
England/CAMC-BC3569/2020	EPI_ISL_703238		England/CAMC-B361C7/2020	EPI_ISL_645463		England/QEUH-3ECCD4E/2022	EPI_ISL_13844197
England/CAMC-BD1322/2020	EPI_ISL_702148		England/CAMC-B374EB/2020	EPI_ISL_645460		England/QEUH-3ECCB26/2022	EPI_ISL_13844256
England/CAMC-BD14B6/2020	EPI_ISL_702299		England/CAMC-B37D86/2020	EPI_ISL_659018		England/QEUH-3ECCEC3/2022	EPI_ISL_13844257
England/CAMC-BD14C5/2020	EPI_ISL_702062		England/CAMC-B37D95/2020	EPI_ISL_659090		England/QEUH-3ECCF1B/2022	EPI_ISL_13844258
England/CAMC-BD14D4/2020	EPI_ISL_702037		England/CAMC-B5108D/2020	EPI_ISL_657825		England/QEUH-3ECCCE7/2022	EPI_ISL_13844268
England/CAMC-BD1577/2020	EPI_ISL_702123		England/CAMC-B51481/2020	EPI_ISL_657998		England/QEUH-3ECCB35/2022	EPI_ISL_13844294
England/CAMC-BD1586/2020	EPI_ISL_702043		England/CAMC-B514AF/2020	EPI_ISL_657810		England/QEUH-3ECCC05/2022	EPI_ISL_13844332
England/CAMC-BD1595/2020	EPI_ISL_702162		England/CAMC-B514BE/2020	EPI_ISL_657978		England/QEUH-3ECCE69/2022	EPI_ISL_13844333
England/CAMC-BD1BDF/2020	EPI_ISL_702203		England/CAMC-B51506/2020	EPI_ISL_657871		England/LSPA-3EC8A87/2022	EPI_ISL_14042747
England/CAMC-BD1BEE/2020	EPI_ISL_702178		England/CAMC-B517D3/2020	EPI_ISL_658287		England/LSPA-3EC96DD/2022	EPI_ISL_14042803
England/CAMC-BD1C90/2020	EPI_ISL_702161		England/CAMC-B51A07/2020	EPI_ISL_658072		England/LSPA-3EC8674/2022	EPI_ISL_14042838
England/CAMC-BD1DAC/2020	EPI_ISL_702126		England/CAMC-B51A16/2020	EPI_ISL_658330		England/LSPA-3EC8A69/2022	EPI_ISL_14042845
England/CAMC-BD2163/2020	EPI_ISL_702101		England/CAMC-B51B04/2020	EPI_ISL_658274		England/LSPA-3EC8559/2022	EPI_ISL_14042868
England/CAMC-BD29F2/2020	EPI_ISL_702195		England/CAMC-B51B13/2020	EPI_ISL_658133		England/QEUH-3ECA6DC/2022	EPI_ISL_13844003
England/CAMC-BD2B38/2020	EPI_ISL_702127		England/CAMC-B51D86/2020	EPI_ISL_657764		England/QEUH-3ECA6CD/2022	EPI_ISL_13844042
England/CAMC-BD4398/2020	EPI_ISL_702128		England/CAMC-B51D95/2020	EPI_ISL_657966		England/QEUH-3ECB5DE/2022	EPI_ISL_13844050
England/CAMC-BDCFC9/2020	EPI_ISL_709864		England/CAMC-B51E38/2020	EPI_ISL_657839		England/QEUH-3ECA205/2022	EPI_ISL_13844072
England/CAMC-BDD06B/2020	EPI_ISL_709878		England/CAMC-B51E47/2020	EPI_ISL_657924		England/QEUH-3ECB50B/2022	EPI_ISL_13844094
England/CAMC-BDD07A/2020	EPI_ISL_709810		England/CAMC-B5214D/2020	EPI_ISL_658030		England/QEUH-3ECB608/2022	EPI_ISL_13844118
England/CAMC-BF612D/2020	EPI_ISL_760932		England/CAMC-B5215C/2020	EPI_ISL_658012		England/LSPA-3EC46D2/2022	EPI_ISL_13768226
England/CAMC-BFB7CC/2020	EPI_ISL_709221		England/CAMC-B522A4/2020	EPI_ISL_656859		England/LSPA-3EC4186/2022	EPI_ISL_13768229
England/CAMC-BFBEF4/2020	EPI_ISL_709200		England/CAMC-B525E7/2020	EPI_ISL_656885		England/LSPA-3EC4ECB/2022	EPI_ISL_13768310
England/CAMC-BFBF00/2020	EPI_ISL_709206		England/CAMC-B52B03/2020	EPI_ISL_657433		England/LSPA-3EC40D4/2022	EPI_ISL_13768327
England/CAMC-BFC0EE/2020	EPI_ISL_709066		England/CAMC-B52C79/2020	EPI_ISL_657470		England/LSPA-3EC4247/2022	EPI_ISL_13768329
England/CAMC-C27007/2020	EPI_ISL_782761		England/CAMC-B53003/2020	EPI_ISL_657569		England/LSPA-3EC4A6D/2022	EPI_ISL_13768336
England/CAMC-C2CA8C/2020	EPI_ISL_733695		England/CAMC-B53012/2020	EPI_ISL_657592		England/LSPA-3EC108C/2022	EPI_ISL_13768376
England/CAMC-C2CAAA/2020	EPI_ISL_733765		England/CAMC-B53258/2020	EPI_ISL_657664		England/LSPA-3EC15F6/2022	EPI_ISL_13768410
England/CAMC-C2CAD7/2020	EPI_ISL_733782		England/CAMC-B53F9D/2020	EPI_ISL_656697		England/LSPA-3EC17B4/2022	EPI_ISL_13768434
England/CAMC-C2CE35/2020	EPI_ISL_733688		England/CAMC-B53FAC/2020	EPI_ISL_656937		England/LSPA-3EC216A/2022	EPI_ISL_13768442
England/CAMC-C2CF9C/2020	EPI_ISL_733758		England/CAMC-B53FBB/2020	EPI_ISL_656998		England/LSPA-3EC2504/2022	EPI_ISL_13768494
England/CAMC-C2CFBA/2020	EPI_ISL_733716		England/CAMC-B53FCA/2020	EPI_ISL_656686		England/LSPA-3EC2513/2022	EPI_ISL_13768503
England/CAMC-C2CFC9/2020	EPI_ISL_733610		England/CAMC-B53FD9/2020	EPI_ISL_656989		England/LSPA-3EC18C0/2022	EPI_ISL_13768568
England/CAMC-C2CFD8/2020	EPI_ISL_733784		England/CAMC-B53FE8/2020	EPI_ISL_656839		England/LSPA-3EC182A/2022	EPI_ISL_13768573
England/CAMC-C2CFE7/2020	EPI_ISL_733649		England/CAMC-B53FF7/2020	EPI_ISL_656782		England/QEUH-3EC206D/2022	EPI_ISL_13844494
England/CAMC-C2CFF6/2020	EPI_ISL_733668		England/CAMC-B54002/2020	EPI_ISL_656761		England/LSPA-3EC3D1A/2022	EPI_ISL_14043233
England/CAMC-C3F36D/2020	EPI_ISL_719442		England/CAMC-B54011/2020	EPI_ISL_656944		England/LSPA-3EC31C3/2022	EPI_ISL_14043237
England/CAMC-C3F37C/2020	EPI_ISL_719602		England/CAMC-B54020/2020	EPI_ISL_656709		England/LSPA-3EC3846/2022	EPI_ISL_14043336
England/CAMC-C3F3A9/2020	EPI_ISL_719548		England/CAMC-B5403F/2020	EPI_ISL_656813		England/LSPA-3EC37C1/2022	EPI_ISL_14043351
England/CAMC-C3F5FE/2020	EPI_ISL_719399		England/CAMC-B54099/2020	EPI_ISL_656794		England/LSPA-3EC354F/2022	EPI_ISL_14043402
England/CAMC-C3F60A/2020	EPI_ISL_719334		England/CAMC-B540B7/2020	EPI_ISL_656878		England/QEUH-3EC2BA8/2022	EPI_ISL_13844440
England/CAMC-C41C9A/2020	EPI_ISL_719158		England/CAMC-B540C6/2020	EPI_ISL_656721		England/LSPA-3EC3600/2022	EPI_ISL_14043410
England/CAMC-C42473/2020	EPI_ISL_719583		England/CAMC-B541C3/2020	EPI_ISL_656899		England/LSPA-3EC61C0/2022	EPI_ISL_13768066
England/CAMC-C42482/2020	EPI_ISL_718985		England/CAMC-B54521/2020	EPI_ISL_656754		England/LSPA-3EBD94C/2022	EPI_ISL_13739327
England/CAMC-C425F8/2020	EPI_ISL_719216		England/CAMC-B54530/2020	EPI_ISL_656756		England/LSPA-3EBDBFB/2022	EPI_ISL_13739447
England/CAMC-C43EA1/2020	EPI_ISL_719392		England/CAMC-B5454F/2020	EPI_ISL_658099		England/LSPA-3EBF054/2022	EPI_ISL_13739500
England/CAMC-C43F17/2020	EPI_ISL_719522		England/CAMC-B54891/2020	EPI_ISL_658337		England/LSPA-3EBEE3D/2022	EPI_ISL_13739508
England/CAMC-C43F26/2020	EPI_ISL_719599		England/CAMC-B548A0/2020	EPI_ISL_658083		England/LSPA-3EBF081/2022	EPI_ISL_13739530
England/CAMC-C43F35/2020	EPI_ISL_719306		England/CAMC-B548BF/2020	EPI_ISL_658260		England/LSPA-3EBEF94/2022	EPI_ISL_13739575
England/CAMC-C43F44/2020	EPI_ISL_719320		England/CAMC-B548CE/2020	EPI_ISL_658076		England/LSPA-3EBEB27/2022	EPI_ISL_13739589
England/CAMC-C44B4F/2020	EPI_ISL_719298		England/CAMC-B548DD/2020	EPI_ISL_658148		England/LSPA-3EBEF76/2022	EPI_ISL_13739594
England/CAMC-C46E17/2020	EPI_ISL_718960		England/CAMC-B548EC/2020	EPI_ISL_658202		England/LSPA-3EBBB75/2022	EPI_ISL_13739614
England/CAMC-C475B7/2020	EPI_ISL_718636		England/CAMC-B5498F/2020	EPI_ISL_658246		England/LSPA-3EBF115/2022	EPI_ISL_13739635
England/CAMC-C7097D/2020	EPI_ISL_769194		England/CAMC-B77A56/2020	EPI_ISL_783390		England/LSPA-3EBED9A/2022	EPI_ISL_13739636
England/CAMC-C7098C/2020	EPI_ISL_769033		England/CAMC-B7868E/2020	EPI_ISL_783409		England/LSPA-3EBF36A/2022	EPI_ISL_13739662
England/CAMC-C7099B/2020	EPI_ISL_769017		England/CAMC-B7885B/2020	EPI_ISL_783442		England/LSPA-3EBA921/2022	EPI_ISL_13738975
England/CAMC-C709AA/2020	EPI_ISL_769176		England/CAMC-B78E0E/2020	EPI_ISL_668081		England/LSPA-3EBB3AA/2022	EPI_ISL_13739039
England/CAMC-C709D7/2020	EPI_ISL_769080		England/CAMC-B79104/2020	EPI_ISL_667890		England/LSPA-3EB6345/2022	EPI_ISL_13732955
England/CAMC-C709E6/2020	EPI_ISL_769110		England/CAMC-B7925C/2020	EPI_ISL_667835		England/LSPA-3EB62DF/2022	EPI_ISL_13733018
England/CAMC-C709F5/2020	EPI_ISL_769193		England/CAMC-B79517/2020	EPI_ISL_667812		England/LSPA-3EB5D1B/2022	EPI_ISL_13733021
England/CAMC-C70A01/2020	EPI_ISL_769029		England/CAMC-B797F3/2020	EPI_ISL_667921		England/LSPA-3EB5AF6/2022	EPI_ISL_13733032
England/CAMC-C70B4A/2020	EPI_ISL_769002		England/CAMC-B79966/2020	EPI_ISL_668122		England/LSPA-3EB5C4B/2022	EPI_ISL_13733040
England/CAMC-C70B59/2020	EPI_ISL_768948		England/CAMC-B79975/2020	EPI_ISL_668070		England/LSPA-3EB5DFD/2022	EPI_ISL_13733140
England/CAMC-C70B86/2020	EPI_ISL_769171		England/CAMC-B79984/2020	EPI_ISL_667971		England/LSPA-3EB50D6/2022	EPI_ISL_13733142
England/CAMC-C70BA4/2020	EPI_ISL_768911		England/CAMC-B79E85/2020	EPI_ISL_741056		England/LSPA-3EB4DEF/2022	EPI_ISL_13733173
England/CAMC-C70BB3/2020	EPI_ISL_769062		England/CAMC-B79E94/2020	EPI_ISL_741057		England/LSPA-3EB604E/2022	EPI_ISL_13733183
England/CAMC-C70C74/2020	EPI_ISL_768959		England/CAMC-B7A491/2020	EPI_ISL_741114		England/QEUH-3EB3384/2022	EPI_ISL_13739829
England/CAMC-C70C92/2020	EPI_ISL_769219		England/CAMC-B7A4A0/2020	EPI_ISL_741115		England/QEUH-3EB2C99/2022	EPI_ISL_13739833
England/CAMC-C70CA1/2020	EPI_ISL_768952		England/CAMC-B7A4BF/2020	EPI_ISL_741116		England/QEUH-3EB3603/2022	EPI_ISL_13739864
England/CAMC-C70CB0/2020	EPI_ISL_769060		England/CAMC-B7AAF9/2020	EPI_ISL_741160		England/QEUH-3EB4453/2022	EPI_ISL_13739891
England/CAMC-C70CDE/2020	EPI_ISL_769098		England/CAMC-B7AB32/2020	EPI_ISL_741162		England/QEUH-3EB3E47/2022	EPI_ISL_13739924
England/CAMC-C70CED/2020	EPI_ISL_769213		England/CAMC-B7AB41/2020	EPI_ISL_741163		England/DHSC-CYRK5T6/2022
England/CAMC-C70CFC/2020	EPI_ISL_769173		England/CAMC-B7B08D/2020	EPI_ISL_668090		England/DHSC-CYR3A1Y/2022
England/CAMC-C71AD3/2020	EPI_ISL_769057		England/CAMC-B7B09C/2020	EPI_ISL_667965		England/QEUH-3EB7775/2022	EPI_ISL_13739949
England/CAMC-C71AE2/2020	EPI_ISL_769157		England/CAMC-B7B946/2020			England/LSPA-3EB8C0C/2022	EPI_ISL_13733333
England/CAMC-C71AF1/2020	EPI_ISL_768946		England/CAMC-B7BEA1/2020	EPI_ISL_724062		England/LSPA-3EB898D/2022	EPI_ISL_13733340
England/CAMC-C71B0D/2020	EPI_ISL_769084		England/CAMC-B9910E/2020	EPI_ISL_673846		England/LSPA-3EB8686/2022	EPI_ISL_13733438
England/CAMC-C71B1C/2020	EPI_ISL_768966		England/CAMC-B9911D/2020	EPI_ISL_673860		England/QEUH-3EB798E/2022	EPI_ISL_13740009
England/CAMC-C71B2B/2020	EPI_ISL_769094		England/CAMC-B99502/2020	EPI_ISL_673281		England/QEUH-3EB654F/2022	EPI_ISL_13740020
England/CAMC-C71B3A/2020	EPI_ISL_768963		England/CAMC-B99511/2020	EPI_ISL_673301		England/LSPA-3EB810D/2022	EPI_ISL_13733492
England/CAMC-C71B58/2020	EPI_ISL_768901		England/CAMC-B99520/2020	EPI_ISL_673398		England/LSPA-3EB7EAD/2022	EPI_ISL_13733524
England/CAMC-C71B67/2020	EPI_ISL_769105		England/CAMC-B9954E/2020	EPI_ISL_673380		England/QEUH-3EB657C/2022	EPI_ISL_13740058
England/CAMC-C71BB2/2020	EPI_ISL_769027		England/CAMC-B9970C/2020			England/LSPA-3EB7195/2022	EPI_ISL_13733611
England/CAMC-C71BC1/2020	EPI_ISL_768925		England/CAMC-B9971B/2020			England/QEUH-3EB6864/2022	EPI_ISL_13740064
England/CAMC-C72128/2020	EPI_ISL_769132		England/CAMC-B9998E/2020	EPI_ISL_673830		England/QEUH-3EB66B5/2022	EPI_ISL_13740081
England/CAMC-C72137/2020	EPI_ISL_769023		England/CAMC-B99B1F/2020	EPI_ISL_673516		England/LSPA-3EB746F/2022	EPI_ISL_13733680
England/CAMC-C72146/2020	EPI_ISL_769050		England/CAMC-B99E07/2020	EPI_ISL_673492		England/QEUH-3EB69BC/2022	EPI_ISL_13740098
England/CAMC-C72155/2020	EPI_ISL_769079		England/CAMC-B99E43/2020	EPI_ISL_673474		England/LSPA-3EB17A8/2022	EPI_ISL_13733703
England/CAMC-C73716/2020	EPI_ISL_768929		England/CAMC-B9A501/2020	EPI_ISL_673288		England/LSPA-3EB11C8/2022	EPI_ISL_13733769
England/CAMC-C73725/2020	EPI_ISL_768985		England/CAMC-B9A510/2020	EPI_ISL_673284		England/LSPA-3EB123E/2022	EPI_ISL_13733864
England/CAMC-C74575/2020	EPI_ISL_769061		England/CAMC-BBB9A4/2020	EPI_ISL_724076		England/LSPA-3EAD1DE/2022	EPI_ISL_13711737
England/CAMC-C74706/2020	EPI_ISL_768913		England/CAMC-BBB9C2/2020	EPI_ISL_724077		England/LSPA-3EAEAC3/2022	EPI_ISL_13711747
England/CAMC-C7551A/2020	EPI_ISL_769134		England/CAMC-BBC28A/2020	EPI_ISL_704494		England/LSPA-3EAD03B/2022	EPI_ISL_13711809
England/CAMC-C76EB4/2020	EPI_ISL_769179		England/CAMC-BBC2C6/2020	EPI_ISL_704842		England/LSPA-3EAD01D/2022	EPI_ISL_13711896
England/CAMC-C807DA/2020	EPI_ISL_762632		England/CAMC-BBC2F3/2020	EPI_ISL_705589		England/LSPA-3EACD26/2022	EPI_ISL_13711978
England/CAMC-C807E9/2020	EPI_ISL_762790		England/CAMC-BBC31E/2020	EPI_ISL_705591		England/LSPA-3EACAF2/2022	EPI_ISL_13711993
England/CAMC-C82125/2020	EPI_ISL_762600		England/CAMC-BBC3D2/2020	EPI_ISL_724133		England/LSPA-3EACB0E/2022	EPI_ISL_13712000
England/CAMC-C82134/2020	EPI_ISL_762774		England/CAMC-BBCBBC/2020	EPI_ISL_724194		England/LSPA-3EACB59/2022	EPI_ISL_13712067
England/CAMC-C82EB5/2020	EPI_ISL_762767		England/CAMC-BBCBCB/2020	EPI_ISL_724195		England/LSPA-3EACE8D/2022	EPI_ISL_13712170
England/CAMC-C838F2/2020	EPI_ISL_762795		England/CAMC-BBCF29/2020			England/LSPA-3EAE38C/2022	EPI_ISL_13712178
England/CAMC-C8390E/2020	EPI_ISL_762797		England/CAMC-BBCF38/2020	EPI_ISL_703118		England/LSPA-3EB0BAD/2022	EPI_ISL_13711549
England/CAMC-C8391D/2020	EPI_ISL_762549		England/CAMC-BBDAEB/2020	EPI_ISL_704600		England/LSPA-3EB0439/2022	EPI_ISL_13711588
England/CAMC-C8392C/2020	EPI_ISL_762700		England/CAMC-BBDAFA/2020	EPI_ISL_703636		England/LSPA-3EB0493/2022	EPI_ISL_13711599
England/CAMC-C8393B/2020	EPI_ISL_762736		England/CAMC-BBDB24/2020	EPI_ISL_704601		England/LSPA-3EAFD32/2022	EPI_ISL_13711660
England/CAMC-C854FC/2020	EPI_ISL_756677		England/CAMC-BBDB33/2020	EPI_ISL_705616		England/LSPA-3EAFAE0/2022	EPI_ISL_13711667
England/CAMC-C85508/2020	EPI_ISL_756630		England/CAMC-BC0186/2020	EPI_ISL_704730		England/LSPA-3EB0DC5/2022	EPI_ISL_13711697
England/CAMC-C85517/2020	EPI_ISL_756590		England/CAMC-BC0195/2020	EPI_ISL_704888		England/LSPA-3EA9A7D/2022	EPI_ISL_13692871
England/CAMC-C85544/2020	EPI_ISL_756498		England/CAMC-BC02FC/2020	EPI_ISL_704776		England/LSPA-3EA9C1D/2022	EPI_ISL_13692947
England/CAMC-C86640/2020	EPI_ISL_756604		England/CAMC-BC061E/2020	EPI_ISL_705162		England/LSPA-3EAB0C4/2022	EPI_ISL_13692985
England/CAMC-C8665F/2020	EPI_ISL_756585		England/CAMC-BC072A/2020	EPI_ISL_705006		England/LSPA-3EA7A33/2022	EPI_ISL_13656090
England/CAMC-C8667D/2020	EPI_ISL_756611		England/CAMC-BC0942/2020	EPI_ISL_704810		England/LSPA-3EA341B/2022	EPI_ISL_13656173
England/CAMC-C8668C/2020	EPI_ISL_756625		England/CAMC-BC0C94/2020	EPI_ISL_704769		England/LSPA-3EA669A/2022	EPI_ISL_13656241
England/CAMC-C8669B/2020	EPI_ISL_756417		England/CAMC-BC0E25/2020	EPI_ISL_704851		England/LSPA-3EA9239/2022	EPI_ISL_13656291
England/CAMC-C866AA/2020	EPI_ISL_756549		England/CAMC-BC0E34/2020	EPI_ISL_704943		England/LSPA-3EA910F/2022	EPI_ISL_13656377
England/CAMC-C866B9/2020	EPI_ISL_756481		England/CAMC-BC0ECB/2020	EPI_ISL_704854		England/LSPA-3EA91E1/2022	EPI_ISL_13656381
England/CAMC-C866C8/2020	EPI_ISL_756623		England/CAMC-BC0EDA/2020	EPI_ISL_704915		England/LSPA-3EA914B/2022	EPI_ISL_13656419
England/CAMC-C866D7/2020	EPI_ISL_756572		England/CAMC-BC0F13/2020	EPI_ISL_705152		England/LSPA-3EA94CA/2022	EPI_ISL_13656428
England/CAMC-C86E2A/2020	EPI_ISL_945367		England/CAMC-BC1273/2020	EPI_ISL_800949		England/LSPA-3EA96D3/2022	EPI_ISL_13656436
England/CAMC-C984AB/2020	EPI_ISL_777581		England/CAMC-BC1282/2020	EPI_ISL_801059		England/LSPA-3EA6C4D/2022	EPI_ISL_13656468
England/CAMC-C98A4F/2020	EPI_ISL_777486		England/CAMC-BC12A0/2020	EPI_ISL_800921		England/LSPA-3EA6946/2022	EPI_ISL_13656599
England/CAMC-C98A6D/2020	EPI_ISL_777602		England/CAMC-BC270A/2020	EPI_ISL_801147		England/QEUH-3EA1DE5/2022	EPI_ISL_13693507
England/CAMC-C98A7C/2020	EPI_ISL_777342		England/CAMC-BC2719/2020	EPI_ISL_800974		England/QEUH-3EA1CBB/2022	EPI_ISL_13693510
England/CAMC-C98A8B/2020	EPI_ISL_777396		England/CAMC-BC2B3B/2020	EPI_ISL_801053		England/QEUH-3EA5BC9/2022	EPI_ISL_13693571
England/CAMC-C98A9A/2020	EPI_ISL_777478		England/CAMC-BC2BC2/2020	EPI_ISL_801020		England/QEUH-3EA5A9F/2022	EPI_ISL_13693600
England/CAMC-C98AA9/2020	EPI_ISL_777608		England/CAMC-BC2C0B/2020	EPI_ISL_800989		England/QEUH-3EA41C8/2022	EPI_ISL_13693630
England/CAMC-CB78B9/2020	EPI_ISL_777957		England/CAMC-BC2C1A/2020	EPI_ISL_801049		England/QEUH-3EA3BBC/2022	EPI_ISL_13693663
England/CAMC-CF86C1/2020	EPI_ISL_781269		England/CAMC-BC2C74/2020	EPI_ISL_800907		England/QEUH-3EA3EE0/2022	EPI_ISL_13693672
England/CAMC-CF86D0/2020	EPI_ISL_781497		England/CAMC-BC2E41/2020	EPI_ISL_801086		England/QEUH-3EA5BE7/2022	EPI_ISL_13693724
England/CAMC-CFCF2C/2020	EPI_ISL_781700		England/CAMC-BC2E50/2020	EPI_ISL_801081		England/QEUH-3EA39C1/2022	EPI_ISL_13693786
England/CAMC-CFCF3B/2020	EPI_ISL_781634		England/CAMC-BC2E6F/2020	EPI_ISL_801153		England/QEUH-3EA0ED4/2022	EPI_ISL_13656733
England/CAMC-CFCF4A/2020	EPI_ISL_781521		England/CAMC-BC2E7E/2020	EPI_ISL_800953		England/QEUH-3EA1116/2022	EPI_ISL_13656740
England/CAMC-D0255D/2020	EPI_ISL_781574		England/CAMC-BC2E9C/2020	EPI_ISL_801027		England/QEUH-3E9FE14/2022	EPI_ISL_13656876
England/CAMC-D02599/2020	EPI_ISL_781584		England/CAMC-BC34E4/2020	EPI_ISL_702883		England/QEUH-3E9CFE7/2022	EPI_ISL_13656904
England/CAMC-D025A8/2020	EPI_ISL_781857		England/CAMC-BD1498/2020	EPI_ISL_702308		England/LSPA-3E9CD65/2022	EPI_ISL_13633969
England/CAMC-D025B7/2020	EPI_ISL_781757		England/CAMC-BD1568/2020	EPI_ISL_702180		England/LSPA-3E9D60F/2022	EPI_ISL_13633299
England/CAMC-D042AF/2020	EPI_ISL_781863		England/CAMC-BD16ED/2020	EPI_ISL_702292		England/LSPA-3E9D775/2022	EPI_ISL_13633342
England/CAMC-D0F4EA/2020	EPI_ISL_800313		England/CAMC-BD1BC0/2020	EPI_ISL_702079		England/LSPA-3E9C758/2022	EPI_ISL_13633442
England/CAMC-D35E38/2020	EPI_ISL_799020		England/CAMC-BD1C09/2020	EPI_ISL_702287		England/LSPA-3E9E89F/2022	EPI_ISL_13633490
England/CAMC-DD8A8E/2020	EPI_ISL_797434		England/CAMC-BD2AE0/2020	EPI_ISL_702173		England/LSPA-3EA0584/2022	EPI_ISL_13633516
England/CAMC-DD8ABB/2020	EPI_ISL_797580		England/CAMC-BD48E4/2020	EPI_ISL_702269		England/LSPA-3E9E3F8/2022	EPI_ISL_13633586
England/CAMC-DD8ACA/2020	EPI_ISL_797483		England/CAMC-BF9E41/2020	EPI_ISL_760920		England/LSPA-3E9E291/2022	EPI_ISL_13633588
England/CAMC-DD8B4F/2020	EPI_ISL_797648		England/CAMC-BFB726/2020	EPI_ISL_709265		England/LSPA-3E9E2FB/2022	EPI_ISL_13633661
England/CAMC-DD8B5E/2020	EPI_ISL_797647		England/CAMC-BFBF1F/2020	EPI_ISL_709041		England/LSPA-3E9D924/2022	EPI_ISL_13633662
England/CAMC-DD8E82/2020	EPI_ISL_821943		England/CAMC-BFBF2E/2020	EPI_ISL_709057		England/LSPA-3E9E343/2022	EPI_ISL_13633736
England/CAMC-DD8EA0/2020	EPI_ISL_821787		England/CAMC-C1B7D4/2020	EPI_ISL_800755		England/LSPA-3E94F49/2022	EPI_ISL_13634011
England/CAMC-DD8EBF/2020	EPI_ISL_821889		England/CAMC-C1B895/2020	EPI_ISL_800744		England/LSPA-3E94143/2022	EPI_ISL_13634133
England/CAMC-DD8ECE/2020	EPI_ISL_821667		England/CAMC-C1B91A/2020	EPI_ISL_800615		England/LSPA-3E94C24/2022	EPI_ISL_13634183
England/CAMC-DD8EDD/2020	EPI_ISL_821677		England/CAMC-C1F424/2020	EPI_ISL_800606		England/LSPA-3E95230/2022	EPI_ISL_13634392
England/CAMC-DD8EEC/2020	EPI_ISL_821672		England/CAMC-C264A2/2020	EPI_ISL_733614		England/LSPA-3E9B22B/2022	EPI_ISL_13613440
England/CAMC-DDC61D/2020	EPI_ISL_821919		England/CAMC-C2669D/2020	EPI_ISL_733608		England/LSPA-3E99612/2022	EPI_ISL_13613449
England/CAMC-DDC64A/2020	EPI_ISL_821854		England/CAMC-C266AC/2020	EPI_ISL_733910		England/LSPA-3E9A1E3/2022	EPI_ISL_13613490
England/CAMC-DDC774/2020	EPI_ISL_821742		England/CAMC-C269B2/2020	EPI_ISL_782890		England/LSPA-3E9AAAC/2022	EPI_ISL_13613495
England/CAMC-DDC783/2020	EPI_ISL_821915		England/CAMC-C2CA9B/2020	EPI_ISL_733604		England/LSPA-3E974ED/2022	EPI_ISL_13613630
England/CAMC-DE53FC/2020	EPI_ISL_821938		England/CAMC-C2CFAB/2020	EPI_ISL_733854		England/LSPA-3E98A26/2022	EPI_ISL_13613667
England/CAMC-DE5426/2020	EPI_ISL_821764		England/CAMC-C2D317/2020	EPI_ISL_733741		England/LSPA-3E9784B/2022	EPI_ISL_13613776
England/CAMC-DE5435/2020	EPI_ISL_821671		England/CAMC-C2D326/2020	EPI_ISL_733804		England/LSPA-3E976D8/2022	EPI_ISL_13613857
England/CAMC-DE5444/2020	EPI_ISL_821766		England/CAMC-C2D371/2020	EPI_ISL_733656		England/LSPA-3E91717/2022	EPI_ISL_13609923
England/CAMC-DE55AB/2020	EPI_ISL_821920		England/CAMC-C2D3F9/2020	EPI_ISL_733732		England/LSPA-3E91B1B/2022	EPI_ISL_13609961
England/CAMC-DE55BA/2020	EPI_ISL_821886		England/CAMC-C2D405/2020	EPI_ISL_733862		England/LSPA-3E917AE/2022	EPI_ISL_13609975
England/CAMC-DE55C9/2020	EPI_ISL_821820		England/CAMC-C2D414/2020	EPI_ISL_733626		England/LSPA-3E9187E/2022	EPI_ISL_13610003
England/CAMC-DE55E7/2020	EPI_ISL_821956		England/CAMC-C2D450/2020	EPI_ISL_733597		England/LSPA-3E8FDDE/2022	EPI_ISL_13610079
England/CAMC-E51372/2021	EPI_ISL_811804		England/CAMC-C3E5B3/2020	EPI_ISL_718991		England/LSPA-3E90657/2022	EPI_ISL_13610258
England/CAMC-E51390/2021	EPI_ISL_811792		England/CAMC-C3F0DF/2020	EPI_ISL_719256		England/QEUH-3E8BD96/2022	EPI_ISL_13613885
England/CAMC-E513AF/2021	EPI_ISL_811659		England/CAMC-C3F39A/2020	EPI_ISL_719490		England/QEUH-3E8B376/2022	EPI_ISL_13613919
England/CAMC-E513BE/2021	EPI_ISL_811799		England/CAMC-C3F3B8/2020	EPI_ISL_719294		England/QEUH-3E8C050/2022	EPI_ISL_13613929
England/CAMC-E513CD/2021	EPI_ISL_811656		England/CAMC-C3F3C7/2020	EPI_ISL_719473		England/DHSC-CYG8OBQ/2022
England/CAMC-E514AC/2021	EPI_ISL_811685		England/CAMC-C40105/2020	EPI_ISL_719396		England/LSPA-3E88DF3/2022	EPI_ISL_13566053
England/CAMC-E514BB/2021	EPI_ISL_811613		England/CAMC-C41298/2020	EPI_ISL_719154		England/LSPA-3E88E1E/2022	EPI_ISL_13566059
England/CAMC-E514CA/2021	EPI_ISL_811562		England/CAMC-C412A7/2020	EPI_ISL_719212		England/LSPA-3E8876E/2022	EPI_ISL_13566093
England/CAMC-E514D9/2021	EPI_ISL_811572		England/CAMC-C4133B/2020			England/LSPA-3E87D9A/2022	EPI_ISL_13566113
England/CAMC-E514E8/2021	EPI_ISL_811654		England/CAMC-C45434/2020	EPI_ISL_718566		England/LSPA-3E88B35/2022	EPI_ISL_13566122
England/CAMC-E514F7/2021	EPI_ISL_811687		England/CAMC-C46837/2020	EPI_ISL_718504		England/LSPA-3E88704/2022	EPI_ISL_13566153
England/CAMC-E51503/2021	EPI_ISL_811697		England/CAMC-C46E08/2020	EPI_ISL_718875		England/LSPA-3E88F48/2022	EPI_ISL_13566165
England/CAMC-E51512/2021	EPI_ISL_811459		England/CAMC-C46E26/2020	EPI_ISL_718968		England/LSPA-3E8883E/2022	EPI_ISL_13566190
England/CAMC-ED75C9/2021	EPI_ISL_836508		England/CAMC-C46E35/2020	EPI_ISL_718709		England/LSPA-3E8826D/2022	EPI_ISL_13566294
England/CAMC-ED77B4/2021	EPI_ISL_836621		England/CAMC-C47511/2020	EPI_ISL_718667		England/LSPA-3E86FA4/2022	EPI_ISL_13566318
England/CAMC-ED77C3/2021	EPI_ISL_836511		England/CAMC-C47AB8/2020	EPI_ISL_718393		England/QEUH-3E88036/2022	EPI_ISL_13603968
England/CAMC-ED77D2/2021	EPI_ISL_836745		England/CAMC-C70B3B/2020	EPI_ISL_769089		England/LSPA-3E85CDB/2022	EPI_ISL_13566366
England/CAMC-EDB404/2021	EPI_ISL_836594		England/CAMC-C70B68/2020	EPI_ISL_769207		England/LSPA-3E85C35/2022	EPI_ISL_13566372
England/CAMC-EDB413/2021	EPI_ISL_836453		England/CAMC-C71AB5/2020	EPI_ISL_769109		England/LSPA-3E86E98/2022	EPI_ISL_13566470
England/CAMC-EDB440/2021	EPI_ISL_836721		England/CAMC-C71C91/2020	EPI_ISL_768998		England/QEUH-3E878F3/2022	EPI_ISL_13603420
England/CAMC-EDB45F/2021	EPI_ISL_836455		England/CAMC-C71CBF/2020	EPI_ISL_769190		England/QEUH-3E85400/2022
England/CAMC-EDB48C/2021	EPI_ISL_836703		England/CAMC-C71CEC/2020	EPI_ISL_769113		England/QEUH-3E85488/2022
England/CAMC-F091AB/2020	EPI_ISL_945249		England/CAMC-C71D16/2020	EPI_ISL_768981		England/LSPA-3E86250/2022	EPI_ISL_13566522
England/CAMC-F091BA/2020	EPI_ISL_945054		England/CAMC-C720EF/2020	EPI_ISL_769010		England/QEUH-3E85497/2022
England/CAMC-F99E7C/2021	EPI_ISL_851197		England/CAMC-C72119/2020	EPI_ISL_768927		England/QEUH-3E853E5/2022	EPI_ISL_13603560
England/CAMC-F99E8B/2021	EPI_ISL_851308		England/CAMC-C72164/2020	EPI_ISL_769137		England/QEUH-3E853B8/2022
England/CAMC-F99E9A/2021	EPI_ISL_851326		England/CAMC-C738B9/2020	EPI_ISL_769069		England/QEUH-3E853D6/2022	EPI_ISL_13603603
England/CAMC-F99EA9/2021	EPI_ISL_851105		England/CAMC-C746EB/2020	EPI_ISL_769007		England/LSPA-3E84085/2022	EPI_ISL_13566650
England/CAMC-F99EB8/2021	EPI_ISL_851324		England/CAMC-C75477/2020	EPI_ISL_769083		England/LSPA-3E82F3F/2022	EPI_ISL_13566672
England/CAMC-F99FD3/2021	EPI_ISL_851117		England/CAMC-C75486/2020	EPI_ISL_769140		England/LSPA-3E8302C/2022	EPI_ISL_13566743
England/CAMC-F9A127/2021	EPI_ISL_851266		England/CAMC-C754D1/2020	EPI_ISL_768991		England/LSPA-3E7F23C/2022	EPI_ISL_13566792
England/CAMC-F9A136/2021	EPI_ISL_851080		England/CAMC-C754FF/2020	EPI_ISL_769160		England/LSPA-3E7F3B1/2022	EPI_ISL_13566876
England/CAMC-FB163A/2021	EPI_ISL_857577		England/CAMC-C75529/2020	EPI_ISL_769201		England/LSPA-3E7F66D/2022	EPI_ISL_13566884
England/CAMC-FB1676/2021	EPI_ISL_857826		England/CAMC-C75547/2020	EPI_ISL_769085		England/LSPA-3E7F533/2022	EPI_ISL_13566956
England/CAMC-FB1B95/2021	EPI_ISL_857578		England/CAMC-C75565/2020	EPI_ISL_769081		England/LSPA-3E8A025/2022	EPI_ISL_13567018
England/CAMC-FB1BB3/2021	EPI_ISL_857591		England/CAMC-C75574/2020	EPI_ISL_769125		England/LSPA-3E89DF2/2022	EPI_ISL_13567143
England/CAMC-FB1BC2/2021	EPI_ISL_857843		England/CAMC-C75680/2020	EPI_ISL_769177		England/QEUH-3E82825/2022	EPI_ISL_13604091
England/CAMC-FB1BD1/2021	EPI_ISL_857779		England/CAMC-C7569F/2020	EPI_ISL_768909		England/LSPA-3E80D0A/2022	EPI_ISL_13567287
England/CAMC-FB1C29/2021	EPI_ISL_857842		England/CAMC-C77062/2020	EPI_ISL_769005		England/LSPA-3E81370/2022	EPI_ISL_13567387
England/CAMC-FB1C56/2021	EPI_ISL_857850		England/CAMC-C770AE/2020	EPI_ISL_778296		England/LSPA-3E80BC4/2022	EPI_ISL_13567430
England/CAMC-FB20FF/2021	EPI_ISL_857629		England/CAMC-C771D8/2020	EPI_ISL_769196		England/QEUH-3E81E06/2022	EPI_ISL_13604287
England/DHSC-CY8EW9K/2022			England/CAMC-C85535/2020	EPI_ISL_756665		England/LSPA-3E81BD2/2022	EPI_ISL_13567438
England/DHSC-CY8KXUD/2022			England/CAMC-C86631/2020	EPI_ISL_756429		England/QEUH-3E81E8E/2022	EPI_ISL_13604295
England/DHSC-CY8WA33/2022			England/CAMC-C9224D/2020	EPI_ISL_777133		England/QEUH-3E81F6D/2022	EPI_ISL_13604298
England/DHSC-CY8YJZI/2022			England/CAMC-C92483/2020	EPI_ISL_777293		England/QEUH-3E81FE5/2022	EPI_ISL_13604305
England/DHSC-CYB3D3K/2022	EPI_ISL_10437392		England/CAMC-C98A5E/2020	EPI_ISL_777365		England/QEUH-3E7C448/2022	EPI_ISL_13538030
England/DHSC-CYB3QH3/2022	EPI_ISL_10437467		England/CAMC-C99756/2020	EPI_ISL_777453		England/QEUH-3E7C967/2022	EPI_ISL_13538101
England/DHSC-CYB4XK5/2022			England/CAMC-C997A1/2020	EPI_ISL_777409		England/QEUH-3E7C30F/2022	EPI_ISL_13538184
England/DHSC-CYB5HII/2022	EPI_ISL_10349487		England/CAMC-CB256C/2020	EPI_ISL_760939		England/QEUH-3E7CCF5/2022	EPI_ISL_13538212
England/DHSC-CYB7I9R/2022	EPI_ISL_10438618		England/CAMC-CB2DFB/2020	EPI_ISL_760922		England/QEUH-3E7C24E/2022	EPI_ISL_13538276
England/DHSC-CYBA8NZ/2022	EPI_ISL_10351919		England/CAMC-CB6F88/2020	EPI_ISL_778006		England/QEUH-3E7D869/2022	EPI_ISL_13538301
England/DHSC-CYBAN15/2022	EPI_ISL_10438998		England/CAMC-CB6F97/2020	EPI_ISL_778095		England/QEUH-3E7CFCF/2022	EPI_ISL_13538334
England/DHSC-CYBCCTC/2022	EPI_ISL_10353393		England/CAMC-CB6FA6/2020	EPI_ISL_778078		England/QEUH-3E7D7E4/2022	EPI_ISL_13538373
England/DHSC-CYBD13E/2022	EPI_ISL_10439636		England/CAMC-CB6FB5/2020	EPI_ISL_778100		England/QEUH-3E7D74E/2022	EPI_ISL_13538383
England/DHSC-CYBDHAY/2022	EPI_ISL_10353909		England/CAMC-CB743D/2020	EPI_ISL_778147		England/QEUH-3E7D7C6/2022	EPI_ISL_13538408
England/DHSC-CYBEHJI/2022	EPI_ISL_10439944		England/CAMC-CB744C/2020	EPI_ISL_778220		England/QEUH-3E7CFFC/2022	EPI_ISL_13538427
England/DHSC-CYBH54K/2022	EPI_ISL_10440415		England/CAMC-CB7479/2020	EPI_ISL_778211		England/LSPA-3E77F88/2022	EPI_ISL_13498596
England/DHSC-CYBIR3T/2022			England/CAMC-CB74F1/2020	EPI_ISL_778115		England/LSPA-3E77304/2022	EPI_ISL_13498601
England/DHSC-CYBIXP9/2022	EPI_ISL_10440854		England/CAMC-CB750D/2020	EPI_ISL_778045		England/LSPA-3E76E5F/2022	EPI_ISL_13498661
England/DHSC-CYBJ5ES/2022	EPI_ISL_10440883		England/CAMC-CB751C/2020	EPI_ISL_778208		England/LSPA-3E77085/2022	EPI_ISL_13498716
England/DHSC-CYBJTFG/2021	EPI_ISL_10355627		England/CAMC-CB7989/2020	EPI_ISL_777734		England/LSPA-3E76FA7/2022	EPI_ISL_13498753
England/DHSC-CYBK3HP/2022	EPI_ISL_10441035		England/CAMC-CB9EF1/2020	EPI_ISL_777961		England/LSPA-3E76F4D/2022	EPI_ISL_13498793
England/DHSC-CYBKI8H/2022	EPI_ISL_10499708		England/CAMC-D0260F/2020	EPI_ISL_781739		England/LSPA-3E79EB6/2022	EPI_ISL_13498815
England/DHSC-CYBOYY1/2022	EPI_ISL_10442379		England/CAMC-D0262D/2020	EPI_ISL_781726		England/LSPA-3E79FA4/2022	EPI_ISL_13498823
England/DHSC-CYBQ6WO/2021	EPI_ISL_10356872		England/CAMC-D04306/2020	EPI_ISL_781671		England/LSPA-3E79CAD/2022	EPI_ISL_13498838
England/DHSC-CYBQDYW/2022			England/CAMC-D11C38/2020	EPI_ISL_800089		England/LSPA-3E79E5C/2022	EPI_ISL_13498841
England/DHSC-CYBQEQU/2022	EPI_ISL_11547797		England/CAMC-D11C56/2020	EPI_ISL_800203		England/LSPA-3E7A091/2022	EPI_ISL_13498843
England/DHSC-CYBRSUQ/2021	EPI_ISL_10442651		England/CAMC-D35E56/2020	EPI_ISL_799292		England/LSPA-3E79D9B/2022	EPI_ISL_13498846
England/DHSC-CYBTNJH/2022	EPI_ISL_10994427		England/CAMC-D35E83/2020	EPI_ISL_799152		England/LSPA-3E79F86/2022	EPI_ISL_13498878
England/DHSC-CYBW69P/2022	EPI_ISL_10443323		England/CAMC-DD86B7/2020	EPI_ISL_797481		England/LSPA-3E7B115/2022	EPI_ISL_13498927
England/DHSC-CYBX9TU/2022	EPI_ISL_10358506		England/CAMC-DD86E4/2020	EPI_ISL_797548		England/LSPA-3E79E2F/2022	EPI_ISL_13498939
England/DHSC-CYBXAJM/2022	EPI_ISL_10444948		England/CAMC-DD875A/2020	EPI_ISL_797497		England/LSPA-3E78AC2/2022	EPI_ISL_13516076
England/DHSC-CYBXC6C/2022	EPI_ISL_10444958		England/CAMC-DD8787/2020	EPI_ISL_797657		England/LSPA-3E79117/2022	EPI_ISL_13516121
England/DHSC-CYBYKF9/2022	EPI_ISL_10445154		England/CAMC-DD8796/2020	EPI_ISL_797403		England/LSPA-3E7941E/2022	EPI_ISL_13516296
England/DHSC-CYD3WDR/2022	EPI_ISL_10445761		England/CAMC-DD87A5/2020	EPI_ISL_797595		England/LSPA-3E6F202/2022	EPI_ISL_13516339
England/DHSC-CYD6EMS/2021	EPI_ISL_10362439		England/CAMC-DD87B4/2020	EPI_ISL_797676		England/LSPA-3E6E8C5/2022	EPI_ISL_13516536
England/DHSC-CYD6XR7/2022	EPI_ISL_10446821		England/CAMC-DD87C3/2020	EPI_ISL_797502		England/LSPA-3E6F0F9/2022	EPI_ISL_13516556
England/DHSC-CYD8DRA/2021	EPI_ISL_10363219		England/CAMC-DD87E1/2020	EPI_ISL_797664		England/QEUH-3E6E9B3/2022	EPI_ISL_13516559
England/DHSC-CYDABN5/2022	EPI_ISL_10363471		England/CAMC-DD87F0/2020	EPI_ISL_797400		England/LSPA-3E6F071/2022	EPI_ISL_13516572
England/DHSC-CYDAKIM/2022	EPI_ISL_10447431		England/CAMC-DD8848/2020	EPI_ISL_797646		England/LSPA-3E6ECC9/2022	EPI_ISL_13516600
England/DHSC-CYDB4XZ/2022	EPI_ISL_10363656		England/CAMC-DD8866/2020	EPI_ISL_797705		England/QEUH-3E75746/2022	EPI_ISL_13516632
England/DHSC-CYDCSXF/2022	EPI_ISL_10364158		England/CAMC-DD8875/2020	EPI_ISL_797694		England/QEUH-3E76AB5/2022	EPI_ISL_13516675
England/DHSC-CYDCWWH/2022	EPI_ISL_10447940		England/CAMC-DD8A9D/2020	EPI_ISL_797537		England/QEUH-3E759D7/2022	EPI_ISL_13516680
England/DHSC-CYDDZIJ/2022	EPI_ISL_10801318		England/CAMC-DD8AAC/2020	EPI_ISL_797692		England/QEUH-3E7562B/2022	EPI_ISL_13516684
England/DHSC-CYDE4DB/2022	EPI_ISL_10448104		England/CAMC-DD8B7C/2020	EPI_ISL_797688		England/QEUH-3E7556A/2022	EPI_ISL_13516746
England/DHSC-CYDEAF9/2022	EPI_ISL_10448130		England/CAMC-DE55D8/2020	EPI_ISL_821741		England/QEUH-3E74B2D/2022	EPI_ISL_13516791
England/DHSC-CYDEI33/2022	EPI_ISL_10364785		England/CAMC-DF0868/2020	EPI_ISL_821762		England/QEUH-3E74C75/2022	EPI_ISL_13516820
England/DHSC-CYDGKRU/2021	EPI_ISL_11937022		England/CAMC-DF0895/2020	EPI_ISL_821683		England/QEUH-3E750C3/2022	EPI_ISL_13516846
England/DHSC-CYDHW7J/2022	EPI_ISL_10448899		England/CAMC-DF08B3/2020	EPI_ISL_821758		England/QEUH-3E74CDF/2022	EPI_ISL_13516851
England/DHSC-CYDN7GR/2021	EPI_ISL_10368712		England/CAMC-DF08D1/2020	EPI_ISL_821738		England/LSPA-3E746E0/2022	EPI_ISL_13498544
England/DHSC-CYDN9XO/2022	EPI_ISL_10449638		England/CAMC-E51381/2021	EPI_ISL_811518		England/QEUH-3E75290/2022	EPI_ISL_13516921
England/DHSC-CYDP597/2022	EPI_ISL_10450146		England/CAMC-E5147F/2021	EPI_ISL_811509		England/LSPA-3E687EC/2022	EPI_ISL_13470390
England/DHSC-CYDPC4S/2022	EPI_ISL_10450177		England/CAMC-E5149D/2021	EPI_ISL_811665		England/QEUH-3E68AA7/2022	EPI_ISL_13499134
England/DHSC-CYDQAZQ/2021	EPI_ISL_10369921		England/CAMC-E51B89/2021	EPI_ISL_811712		England/LSPA-3E67A7B/2022	EPI_ISL_13470427
England/DHSC-CYDQDXW/2022	EPI_ISL_10369956		England/CAMC-E51B98/2021	EPI_ISL_811772		England/QEUH-3E68AB6/2022	EPI_ISL_13499212
England/DHSC-CYDRR1Y/2021	EPI_ISL_11940118		England/CAMC-E52502/2021	EPI_ISL_821568		England/QEUH-3E68DF9/2022	EPI_ISL_13499243
England/DHSC-CYDTR8H/2021	EPI_ISL_11940943		England/CAMC-E52511/2021	EPI_ISL_821309		England/LSPA-3E6FC13/2022	EPI_ISL_13470535
England/DHSC-CYDUDBF/2022	EPI_ISL_10372775		England/CAMC-ED62E1/2021	EPI_ISL_836733		England/LSPA-3E71267/2022	EPI_ISL_13470583
England/DHSC-CYDUPOH/2022	EPI_ISL_10451178		England/CAMC-ED630C/2021	EPI_ISL_836735		England/LSPA-3E6F68E/2022	EPI_ISL_13470586
England/DHSC-CYDWGSI/2022	EPI_ISL_10373203		England/CAMC-ED631B/2021	EPI_ISL_836707		England/LSPA-3E70D2B/2022	EPI_ISL_13470610
England/DHSC-CYDWZWE/2022	EPI_ISL_10451457		England/CAMC-ED632A/2021	EPI_ISL_836456		England/LSPA-3E6FF38/2022	EPI_ISL_13470611
England/DHSC-CYDXIEQ/2022	EPI_ISL_10451565		England/CAMC-EDB46E/2021	EPI_ISL_836474		England/LSPA-3E6F92B/2022	EPI_ISL_13470616
England/DHSC-CYDY646/2022	EPI_ISL_10451676		England/CAMC-EDB47D/2021	EPI_ISL_836534		England/LSPA-3E6F8E2/2022	EPI_ISL_13470620
England/DHSC-CYDY9BO/2022			England/CAMC-EDB49B/2021	EPI_ISL_836601		England/LSPA-3E6F994/2022	EPI_ISL_13470643
England/DHSC-CYF48NX/2022			England/CAMC-F01219/2021	EPI_ISL_833672		England/LSPA-3E71CB4/2022	EPI_ISL_13470767
England/DHSC-CYFMS7E/2022			England/CAMC-F01E15/2021	EPI_ISL_945125		England/LSPA-3E71C4B/2022	EPI_ISL_13470781
England/DHSC-CYFXF4Z/2022			England/CAMC-F99FA6/2021	EPI_ISL_851378		England/LSPA-3E709BE/2022	EPI_ISL_13470812
England/DHSC-CYN14NX/2022	EPI_ISL_10452442		England/CAMC-F99FC4/2021	EPI_ISL_851295		England/LSPA-3E70884/2022	EPI_ISL_13470823
England/DHSC-CYN6W9N/2022	EPI_ISL_10454701		England/CAMC-F99FE2/2021	EPI_ISL_851141		England/LSPA-3E71971/2022	EPI_ISL_13470837
England/DHSC-CYN76WO/2022	EPI_ISL_11944345		England/CAMC-F9A2F7/2021	EPI_ISL_851282		England/LSPA-3E72B2F/2022	EPI_ISL_13470970
England/DHSC-CYN8FXB/2022	EPI_ISL_10378198		England/CAMC-F9A321/2021	EPI_ISL_851340		England/LSPA-3E737FD/2022	EPI_ISL_13470994
England/DHSC-CYN8HXK/2022	EPI_ISL_10500491		England/CAMC-FB1AD4/2021	EPI_ISL_857575		England/LSPA-3E7210F/2022	EPI_ISL_13471025
England/DHSC-CYNCIKT/2022			England/CAMC-FB1B59/2021	EPI_ISL_857761		England/LSPA-3E72DA1/2022	EPI_ISL_13471032
England/DHSC-CYNCWMO/2022			England/CAMC-FB1BA4/2021	EPI_ISL_857620		England/LSPA-3E6DE5B/2022	EPI_ISL_13471197
England/DHSC-CYNFH18/2021	EPI_ISL_10380899		England/CAMC-FB1C0B/2021	EPI_ISL_857831		England/LSPA-3E6DD9A/2022	EPI_ISL_13471217
England/DHSC-CYNFMFU/2021	EPI_ISL_10380962		England/CAMC-FB1C92/2021	EPI_ISL_857551		England/LSPA-3E6D1AD/2022	EPI_ISL_13471307
England/DHSC-CYNGIRJ/2021	EPI_ISL_11946308		England/CAMC-FB1CCF/2021	EPI_ISL_857617		England/DHSC-CYFDN41/2022
England/DHSC-CYNGNI3/2022	EPI_ISL_10381509		England/CAMC-FB1F99/2021	EPI_ISL_857739		England/DHSC-CYFQIHF/2022
England/DHSC-CYNH666/2022	EPI_ISL_10381594		England/CAMC-FB1FD5/2021	EPI_ISL_857631		England/LSPA-3E6C6BE/2022	EPI_ISL_13464956
England/DHSC-CYNHJ8N/2022	EPI_ISL_10456802		England/CAMC-FB1FE4/2021	EPI_ISL_857700		England/LSPA-3E6B87D/2022	EPI_ISL_13465135
England/DHSC-CYNIJN4/2022	EPI_ISL_10628572		England/CAMC-FB201D/2021	EPI_ISL_857554		England/LOND-129435E/2022	EPI_ISL_13615699
England/DHSC-CYNKKM6/2022	EPI_ISL_10457184		England/CAMC-FB2059/2021	EPI_ISL_857705		England/LSPA-3E696B1/2022	EPI_ISL_13441574
England/DHSC-CYNNDUR/2022	EPI_ISL_10500895		England/CAMC-FB3780/2021	EPI_ISL_857565		England/QEUH-3E69C0A/2022	EPI_ISL_13465315
England/DHSC-CYNOPXG/2022			England/CAMC-FB3F5B/2021	EPI_ISL_857595		England/LSPA-3E670E2/2022	EPI_ISL_13419562
England/DHSC-CYNOTFS/2022	EPI_ISL_10457528		England/CAMC-FB3FD3/2021	EPI_ISL_857621		England/LSPA-3E66DEC/2022	EPI_ISL_13419734
England/DHSC-CYNOWFU/2022	EPI_ISL_10383522		England/DHSC-CYB31NK/2021	EPI_ISL_10348549		England/LSPA-3E66F40/2022	EPI_ISL_13419742
England/DHSC-CYNSMIX/2022	EPI_ISL_10457970		England/DHSC-CYB3N6B/2021	EPI_ISL_10348711		England/LSPA-3E63DD0/2022	EPI_ISL_13420156
England/DHSC-CYNU3MH/2022	EPI_ISL_10458302		England/DHSC-CYB6KEH/2022	EPI_ISL_10349950		England/LSPA-3E65F8D/2022	EPI_ISL_13419298
England/DHSC-CYNWP48/2022	EPI_ISL_10385364		England/DHSC-CYB6RI8/2022	EPI_ISL_10350046		England/LSPA-3E6556D/2022	EPI_ISL_13419315
England/DHSC-CYNXBRM/2022	EPI_ISL_10385607		England/DHSC-CYBBFBK/2022	EPI_ISL_10439220		England/LSPA-3E6599E/2022	EPI_ISL_13419386
England/DHSC-CYNZUBQ/2022	EPI_ISL_10459139		England/DHSC-CYBBKBF/2022	EPI_ISL_10353058		England/QEUH-3E60896/2022	EPI_ISL_13420449
England/DHSC-CYR91N5/2022			England/DHSC-CYBBKW6/2022	EPI_ISL_10353072		England/LSPA-3E60614/2022	EPI_ISL_13398748
England/DHSC-CYRKUKI/2022			England/DHSC-CYBD3NO/2021	EPI_ISL_10353684		England/LSPA-3E61367/2022	EPI_ISL_13398832
England/DHSC-CYRO7OT/2022	EPI_ISL_11547954		England/DHSC-CYBFHE7/2022	EPI_ISL_10354598		England/LSPA-3E605EA/2022	EPI_ISL_13398871
England/DHSC-CYY14NT/2022	EPI_ISL_10386653		England/DHSC-CYBFOTS/2022	EPI_ISL_10354654		England/LSPA-3E603FF/2022	EPI_ISL_13398893
England/DHSC-CYY73T7/2022	EPI_ISL_10996007		England/DHSC-CYBNEPP/2022	EPI_ISL_10356231		England/QEUH-3E5ED6F/2022	EPI_ISL_13420904
England/DHSC-CYY8QA8/2022	EPI_ISL_10460200		England/DHSC-CYBRHE9/2021	EPI_ISL_10357201		England/LSPA-3E5FFA4/2022	EPI_ISL_13399035
England/DHSC-CYYAHDB/2022	EPI_ISL_10461125		England/DHSC-CYBU8PM/2021	EPI_ISL_10358040		England/LSPA-3E61DA5/2022	EPI_ISL_13420270
England/DHSC-CYYAUYO/2022	EPI_ISL_10461267		England/DHSC-CYBX664/2022	EPI_ISL_10358482		England/QEUH-3E5D3F5/2022	EPI_ISL_13399076
England/DHSC-CYYD7SR/2022	EPI_ISL_10462625		England/DHSC-CYBXTAU/2022			England/QEUH-3E5D4A7/2022	EPI_ISL_13399132
England/DHSC-CYYE7XJ/2022	EPI_ISL_10463144		England/DHSC-CYD14K6/2022	EPI_ISL_10445388		England/QEUH-3E5D44D/2022	EPI_ISL_13399208
England/DHSC-CYYE8KJ/2022	EPI_ISL_10463156		England/DHSC-CYD73CF/2021	EPI_ISL_10362533		England/LSPA-3E58BA7/2022	EPI_ISL_13358954
England/DHSC-CYYEDWA/2022	EPI_ISL_10463243		England/DHSC-CYD7G9T/2022	EPI_ISL_10362627		England/LSPA-3E58B98/2022	EPI_ISL_13358995
England/DHSC-CYYEKIX/2021	EPI_ISL_10390606		England/DHSC-CYD7JUG/2022	EPI_ISL_10362647		England/LSPA-3E58961/2022	EPI_ISL_13359003
England/DHSC-CYYFAK6/2022	EPI_ISL_10463635		England/DHSC-CYDBU3J/2022	EPI_ISL_10363957		England/LSPA-3E594C9/2022	EPI_ISL_13359017
England/DHSC-CYYFZED/2022	EPI_ISL_10390903		England/DHSC-CYDC63E/2021	EPI_ISL_10364030		England/LSPA-3E58CA4/2022	EPI_ISL_13359018
England/DHSC-CYYH1I6/2022	EPI_ISL_10391099		England/DHSC-CYDCFM6/2022	EPI_ISL_10364093		England/LSPA-3E58A04/2022	EPI_ISL_13359037
England/DHSC-CYYH8KY/2022	EPI_ISL_10464620		England/DHSC-CYDEDJC/2022	EPI_ISL_10364759		England/LSPA-3E58AC8/2022	EPI_ISL_13359051
England/DHSC-CYYJPDX/2022	EPI_ISL_10465913		England/DHSC-CYDG3P1/2022	EPI_ISL_10365143		England/LSPA-3E5B0D2/2022	EPI_ISL_13359102
England/DHSC-CYYKOKH/2022	EPI_ISL_10466412		England/DHSC-CYDIU7A/2022	EPI_ISL_10994747		England/LSPA-3E5B3CA/2022	EPI_ISL_13359216
England/DHSC-CYYKWP1/2021	EPI_ISL_10391916		England/DHSC-CYDJWOK/2021	EPI_ISL_10367686		England/QEUH-3E573FB/2022	EPI_ISL_13359499
England/DHSC-CYYM3TN/2022	EPI_ISL_10466615		England/DHSC-CYDKG9A/2022	EPI_ISL_10367964		England/LSPA-3E580A8/2022	EPI_ISL_13359511
England/DHSC-CYYMGKR/2021	EPI_ISL_10392030		England/DHSC-CYDMPRG/2021	EPI_ISL_10449421		England/LSPA-3E57F06/2022	EPI_ISL_13359667
England/DHSC-CYYN1T5/2022	EPI_ISL_10392148		England/DHSC-CYDNOWW/2021	EPI_ISL_10368928		England/DHSC-CYRPAO7/2022
England/DHSC-CYYNCD6/2022	EPI_ISL_10467308		England/DHSC-CYDQCDD/2022	EPI_ISL_10369935		England/QEUH-3E563ED/2022	EPI_ISL_13359765
England/DHSC-CYYPHST/2022	EPI_ISL_10751600		England/DHSC-CYDQHDU/2021	EPI_ISL_10370002		England/LSPA-3E5426A/2022	EPI_ISL_13338571
England/DHSC-CYYQ4ME/2022	EPI_ISL_10468621		England/DHSC-CYDWQO3/2021	EPI_ISL_10373308		England/LSPA-3E5309E/2022	EPI_ISL_13338096
England/DHSC-CYYQJFF/2021	EPI_ISL_10392805		England/DHSC-CYGASKU/2022			England/LSPA-3E53623/2022	EPI_ISL_13338133
England/DHSC-CYYQW3T/2022	EPI_ISL_10469044		England/DHSC-CYN4NRU/2022	EPI_ISL_10376779		England/LSPA-3E5185C/2022	EPI_ISL_13338594
England/DHSC-CYYR8TN/2021	EPI_ISL_10392935		England/DHSC-CYNGURM/2021	EPI_ISL_11946361		England/LSPA-3E51704/2022	EPI_ISL_13338599
England/DHSC-CYYRDKI/2021	EPI_ISL_10392966		England/DHSC-CYNO9AB/2022	EPI_ISL_10383196		England/LSPA-3E515EC/2022	EPI_ISL_13338662
England/DHSC-CYYS6NF/2022	EPI_ISL_10469683		England/DHSC-CYNOMI5/2022			England/QEUH-3E4D219/2022	EPI_ISL_13324746
England/DHSC-CYYTYC3/2022	EPI_ISL_10393480		England/DHSC-CYNQXJI/2022	EPI_ISL_10383992		England/QEUH-3E4D8EA/2022	EPI_ISL_13324763
England/DHSC-CYYTZAJ/2022	EPI_ISL_10470631		England/DHSC-CYNRXFT/2022	EPI_ISL_10384261		England/QEUH-3E4CE52/2022	EPI_ISL_13324779
England/HSLL-1671E70/2021	EPI_ISL_2553791		England/DHSC-CYNUNXM/2022	EPI_ISL_10384968		England/LSPA-3E4DF4F/2022	EPI_ISL_13311414
England/HSLL-179E216/2021	EPI_ISL_2809302		England/DHSC-CYNX9XZ/2022	EPI_ISL_10458658		England/LSPA-3E4E7A0/2022	EPI_ISL_13311465
England/HSLL-1901030/2021	EPI_ISL_2993902		England/DHSC-CYNYI96/2022	EPI_ISL_10386029		England/LSPA-3E4F174/2022	EPI_ISL_13311480
England/HSLL-1C0064B/2021	EPI_ISL_3702949		England/DHSC-CYR5BYA/2022			England/LSPA-3E4E5B5/2022	EPI_ISL_13311516
England/HSLL-1CF2679/2021	EPI_ISL_3964416		England/DHSC-CYREDHR/2022			England/LSPA-3E4E588/2022	EPI_ISL_13311532
England/HSLL-1D7F52B/2021	EPI_ISL_4086552		England/DHSC-CYRSDQR/2022			England/LSPA-3E4EA10/2022	EPI_ISL_13311549
England/HSLL-3B08893/2022	EPI_ISL_11307211		England/DHSC-CYRTKEU/2022			England/LSPA-3E4E764/2022	EPI_ISL_13311605
England/LIVE-E1CC5A/2021	EPI_ISL_2900896		England/DHSC-CYY37PK/2022	EPI_ISL_10387067		England/QEUH-3E49918/2022	EPI_ISL_13311718
England/LOND-1355CC6/2021	EPI_ISL_6972730		England/DHSC-CYY3MJR/2021	EPI_ISL_10387206		England/QEUH-3E4AB02/2022	EPI_ISL_13311737
England/LOND-1355CD5/2021	EPI_ISL_6972731		England/DHSC-CYY63DA/2022	EPI_ISL_10387684		England/QEUH-3E4AB8A/2022	EPI_ISL_13311790
England/LOND-1355CE4/2021	EPI_ISL_6972732		England/DHSC-CYY7AR3/2022	EPI_ISL_10388064		England/QEUH-3E49945/2022	EPI_ISL_13311806
England/LOND-1355CF3/2021	EPI_ISL_6972733		England/DHSC-CYYBFBM/2021	EPI_ISL_10389441		England/QEUH-3E49848/2022	EPI_ISL_13311889
England/LOND-1355D0F/2021	EPI_ISL_6972734		England/DHSC-CYYJHW7/2022	EPI_ISL_10852777		England/QEUH-3E45008/2022	EPI_ISL_13277121
England/LOND-1355D3C/2021	EPI_ISL_6972736		England/DHSC-CYYKIH1/2022	EPI_ISL_10391832		England/QEUH-3E45ED1/2022	EPI_ISL_13277165
England/LOND-1355D4B/2021	EPI_ISL_6972737		England/DHSC-CYYMIE3/2021	EPI_ISL_10392041		England/QEUH-3E46043/2022	EPI_ISL_13277331
England/LOND-1355D69/2021	EPI_ISL_6972739		England/DHSC-CYYNQIZ/2022	EPI_ISL_10392274		England/LSPA-3E47446/2022	EPI_ISL_13242535
England/LOND-1355FAF/2021	EPI_ISL_6972772		England/DHSC-CYYPEZD/2022	EPI_ISL_10392601		England/LSPA-3E47507/2022	EPI_ISL_13242564
England/LOND-1356296/2021	EPI_ISL_6972826		England/DHSC-CYYQMD8/2022			England/LSPA-3E483B1/2022	EPI_ISL_13242238
England/LOND-1356700/2021	EPI_ISL_6972890		England/DHSC-CYYSJG1/2022	EPI_ISL_10393178		England/LSPA-3E48111/2022	EPI_ISL_13242275
England/LOND-13568EF/2021	EPI_ISL_6972919		England/DHSC-CYYSUFK/2021	EPI_ISL_10393239		England/LSPA-3E489BF/2022	EPI_ISL_13242363
England/LOND-1356A61/2021	EPI_ISL_7161102		England/DHSC-CYYU6OQ/2022	EPI_ISL_10996393		England/QEUH-3E43671/2022	EPI_ISL_13242660
England/LOND-135781B/2021	EPI_ISL_7161322		England/DHSC-CYYUNXP/2021	EPI_ISL_10393603		England/QEUH-3E44616/2022	EPI_ISL_13242662
England/LOND-1357B8B/2021	EPI_ISL_7164137		England/DHSC-CYYUZWP/2022	EPI_ISL_10471313		England/QEUH-3E44740/2022	EPI_ISL_13242700
England/LOND-1357DB2/2021	EPI_ISL_7164172		England/DHSC-CYYWBKS/2021	EPI_ISL_10393721		England/QEUH-3E438C6/2022	EPI_ISL_13242736
England/LOND-1358188/2021	EPI_ISL_7164236		England/HSLL-165DFC2/2021	EPI_ISL_2552816		England/LSPA-3E42126/2022	EPI_ISL_13231651
England/LOND-1359DA1/2021	EPI_ISL_7636264		England/HSLL-17806C0/2021	EPI_ISL_2717264		England/LSPA-3E423C6/2022	EPI_ISL_13231709
England/LOND-135A2DE/2021	EPI_ISL_7821740		England/HSLL-17C3C47/2021	EPI_ISL_2779862		England/DHSC-CYFGO46/2022
England/LOND-135A2ED/2021	EPI_ISL_7821741		England/HSLL-17FBCCE/2021	EPI_ISL_2851488		England/QEUH-3E41910/2022	EPI_ISL_13231775
England/LOND-135A4C9/2021	EPI_ISL_7821769		England/HSLL-1A6A17D/2021	EPI_ISL_3284737		England/LSPA-3E406B0/2022	EPI_ISL_13208711
England/LOND-135A4E7/2021	EPI_ISL_7821771		England/HSLL-1E5C75A/2021	EPI_ISL_4323596		England/LSPA-3E4152B/2022	EPI_ISL_13208724
England/LOND-135A4F6/2021	EPI_ISL_7821772		England/HSLL-2C392F7/2021	EPI_ISL_7142218		England/QEUH-3E416CE/2022	EPI_ISL_13231792
England/LOND-135A502/2021	EPI_ISL_7821773		England/HSLL-2ED1B12/2021	EPI_ISL_7955713		England/LSPA-3E41682/2022	EPI_ISL_13208752
England/LOND-135B6B3/2021	EPI_ISL_7843208		England/HSLL-33430F6/2022	EPI_ISL_9119347		England/LSPA-3E40F3D/2022	EPI_ISL_13208755
England/LOND-135B6C2/2021	EPI_ISL_7843209		England/HSLL-36353CE/2022	EPI_ISL_9890821		England/LSPA-3E40FE2/2022	EPI_ISL_13208794
England/LOND-135B6D1/2021	EPI_ISL_7843210		England/HSLL-36BDDA2/2022	EPI_ISL_10108256		England/LSPA-3E40A4B/2022	EPI_ISL_13208799
England/LOND-135BF9A/2021	EPI_ISL_8074470		England/HSLL-383ED01/2022	EPI_ISL_10512624		England/LSPA-3E401FB/2022	EPI_ISL_13185823
England/LOND-135C5E2/2021	EPI_ISL_8074569		England/HSLL-3A5003B/2022	EPI_ISL_11184353		England/QEUH-3E3DF8E/2022	EPI_ISL_13185831
England/LOND-135C658/2021	EPI_ISL_8074576		England/HSLL-3B30BE4/2022	EPI_ISL_11338504		England/QEUH-3E3E08A/2022	EPI_ISL_13185833
England/LOND-135C7A0/2021	EPI_ISL_8074597		England/LIVE-E1E317/2021	EPI_ISL_2901158		England/QEUH-3E3E22A/2022	EPI_ISL_13185852
England/LOND-1368AD5/2021	EPI_ISL_3288284		England/LOND-125385C/2020	EPI_ISL_842780		England/QEUH-3E3DFCA/2022	EPI_ISL_13185973
England/LOND-1368AE4/2021	EPI_ISL_3288285		England/LOND-128DB50/2021	EPI_ISL_1730322		England/LSPA-3E3E4CA/2022	EPI_ISL_13156772
England/LOND-136BEE5/2021	EPI_ISL_3958641		England/LOND-12DFE38/2021	EPI_ISL_919896		England/LSPA-3E3D285/2021
England/LOND-136D469/2021	EPI_ISL_4528446		England/LOND-12E237F/2021	EPI_ISL_949794		England/LSPA-3E3C63F/2022	EPI_ISL_13156973
England/LOND-YYBD8JY/2021	EPI_ISL_9554567		England/LOND-12E2D80/2021	EPI_ISL_949809		England/LSPA-3E3A5CB/2022	EPI_ISL_13106499
England/LOND-YYBD8K6/2021	EPI_ISL_9554568		England/LOND-12E46CF/2021	EPI_ISL_949829		England/LSPA-3E3BBC8/2022	EPI_ISL_13106608
England/LOND-YYBDEHA/2021	EPI_ISL_9554599		England/LOND-1325834/2020	EPI_ISL_920520		England/LSPA-3E3AB32/2022	EPI_ISL_13106612
England/LOND-YYBDEJ9/2021	EPI_ISL_9554601		England/LOND-132B77D/2021	EPI_ISL_1248447		England/LSPA-3E3A446/2022	EPI_ISL_13106642
England/LOND-YYBF9JR/2022	EPI_ISL_10996709		England/LOND-135481E/2021	EPI_ISL_6972421		England/LSPA-3E3A32B/2022	EPI_ISL_13106681
England/LSPA-15203AFE/2022	EPI_ISL_15010509		England/LOND-1355ADB/2021	EPI_ISL_6972701		England/QEUH-3E37A65/2022	EPI_ISL_13421055
England/LSPA-152049D2/2022	EPI_ISL_15010602		England/LOND-1355B41/2021	EPI_ISL_6972709		England/QEUH-3E3790E/2022	EPI_ISL_13106838
England/LSPA-15204ADF/2022	EPI_ISL_15010489		England/LOND-1355B6F/2021	EPI_ISL_6972711		England/QEUH-3E3769E/2022	EPI_ISL_13106846
England/LSPA-1520932A/2022	EPI_ISL_15019789		England/LOND-1355B7E/2021	EPI_ISL_6972712		England/QEUH-3E36969/2022	EPI_ISL_13104452
England/LSPA-152096E5/2022	EPI_ISL_15019783		England/LOND-1355D5A/2021	EPI_ISL_6972738		England/QEUH-3E3690F/2022	EPI_ISL_13104460
England/LSPA-1B0819E/2021	EPI_ISL_3499741		England/LOND-13575AB/2021	EPI_ISL_7161283		England/QEUH-3E3501A/2022	EPI_ISL_13104472
England/LSPA-1ED647F/2021	EPI_ISL_4499504		England/LOND-13578B1/2021	EPI_ISL_7161332		England/QEUH-3E35162/2022	EPI_ISL_13104522
England/LSPA-1ED655E/2021	EPI_ISL_4499606		England/LOND-1357B4F/2021	EPI_ISL_7164133		England/LSPA-3E35302/2022	EPI_ISL_13087868
England/LSPA-1EEDFED/2021	EPI_ISL_4523791		England/LOND-135A3F9/2021	EPI_ISL_7821757		England/QEUH-3E34E3F/2022	EPI_ISL_13104536
England/LSPA-1F665E9/2021	EPI_ISL_4674556		England/LOND-135A72A/2021	EPI_ISL_7821804		England/QEUH-3E2DFCD/2022	EPI_ISL_13087942
England/LSPA-1F6681D/2021	EPI_ISL_4675112		England/LOND-135C0C3/2021	EPI_ISL_8074489		England/QEUH-3E2D4A0/2022	EPI_ISL_13087953
England/LSPA-1F6683B/2021	EPI_ISL_4675655		England/LOND-135D46C/2021	EPI_ISL_8074794		England/LSPA-3E2E0F6/2022	EPI_ISL_13065620
England/LSPA-1F668D1/2021	EPI_ISL_4674838		England/LOND-135E1A0/2021	EPI_ISL_2622820		England/QEUH-3E2D895/2022	EPI_ISL_13088043
England/LSPA-1F7F574/2021	EPI_ISL_4751436		England/LOND-1366C86/2021	EPI_ISL_3176637		England/LSPA-3E345C1/2022	EPI_ISL_13065673
England/LSPA-1F7F583/2021	EPI_ISL_4751357		England/LOND-1366CA4/2021	EPI_ISL_3176639		England/LSPA-3E31333/2022	EPI_ISL_13047784
England/LSPA-1F7F5ED/2021	EPI_ISL_4751228		England/LOND-136BEF4/2021	EPI_ISL_3958642		England/LSPA-3E3105A/2022	EPI_ISL_13047902
England/LSPA-1F7F617/2021	EPI_ISL_4751188		England/LOND-136CD8D/2021	EPI_ISL_4528361		England/LSPA-3E31263/2022	EPI_ISL_13048083
England/LSPA-1F7F714/2021	EPI_ISL_4751201		England/LOND-136E6AE/2021	EPI_ISL_5039439		England/LSPA-3E3112A/2022	EPI_ISL_13048091
England/LSPA-20321C0/2021	EPI_ISL_5026565		England/LOND-136E6BD/2021	EPI_ISL_5039440		England/LSPA-3E30C84/2022	EPI_ISL_13048113
England/LSPA-208BCD6/2021	EPI_ISL_5136032		England/LOND-136E6F9/2021	EPI_ISL_5039444		England/LSPA-3E3170A/2022	EPI_ISL_13048128
England/LSPA-208BD00/2021	EPI_ISL_5135931		England/LOND-136E705/2021	EPI_ISL_5039445		England/LSPA-3E30CC0/2022	EPI_ISL_13048158
England/LSPA-208BDE2/2021	EPI_ISL_5136146		England/LOND-YYBN6JM/2022	EPI_ISL_9286201		England/QEUH-3E300E2/2022	EPI_ISL_13066028
England/LSPA-208BE2B/2021	EPI_ISL_5135949		England/LSPA-15203B73/2022	EPI_ISL_15010511		England/LSPA-3E314F4/2022	EPI_ISL_13048207
England/LSPA-208E23B/2021	EPI_ISL_5134201		England/LSPA-1520479C/2022	EPI_ISL_15010608		England/LSPA-3E2D9B0/2022	EPI_ISL_13028329
England/LSPA-208E277/2021	EPI_ISL_5134213		England/LSPA-15204A0C/2022	EPI_ISL_15010491		England/LSPA-3E2E524/2022	EPI_ISL_13028362
England/LSPA-2099604/2021	EPI_ISL_5129967		England/LSPA-1520925A/2022	EPI_ISL_15019839		England/LSPA-3E2E894/2022	EPI_ISL_13028427
England/LSPA-20996F5/2021	EPI_ISL_5130242		England/LSPA-1C81DE3/2021	EPI_ISL_3808572		England/LSPA-3E2DD2D/2022	EPI_ISL_13028453
England/LSPA-20C2ACA/2021	EPI_ISL_5177528		England/LSPA-1D4E0F7/2021	EPI_ISL_4047045		England/LSPA-3E2EBC8/2022	EPI_ISL_13028463
England/LSPA-20C2B8B/2021	EPI_ISL_5177591		England/LSPA-1D4E1F4/2021	EPI_ISL_4047035		England/QEUH-3E2AFA2/2022	EPI_ISL_12995241
England/LSPA-20E8FA1/2021	EPI_ISL_5255186		England/LSPA-1F7DD50/2021	EPI_ISL_4875167		England/QEUH-3E2AE96/2022	EPI_ISL_12995243
England/LSPA-20E8FDE/2021	EPI_ISL_5255052		England/LSPA-1F7F6AE/2021	EPI_ISL_4751397		England/LSPA-3E2C6C9/2022	EPI_ISL_12980560
England/LSPA-20E8FFC/2021	EPI_ISL_5255349		England/LSPA-20299E2/2021	EPI_ISL_5124272		England/QEUH-3E2AB62/2022	EPI_ISL_12995253
England/LSPA-20EB5CA/2021	EPI_ISL_5255340		England/LSPA-208BC03/2021	EPI_ISL_5136168		England/QEUH-3E2ABDB/2022	EPI_ISL_12995271
England/LSPA-273910E/2021	EPI_ISL_5334979		England/LSPA-208BDD3/2021	EPI_ISL_5135985		England/QEUH-3E2AF2A/2022	EPI_ISL_12995294
England/LSPA-273914A/2021	EPI_ISL_5334975		England/LSPA-208BED0/2021	EPI_ISL_5136060		England/LSPA-3E2B77C/2022	EPI_ISL_12980646
England/LSPA-2739256/2021	EPI_ISL_5335156		England/LSPA-209975C/2021	EPI_ISL_5130681		England/LSPA-3E2B78B/2022	EPI_ISL_12980648
England/LSPA-274ECD8/2021	EPI_ISL_5349926		England/LSPA-20C2AD9/2021	EPI_ISL_5177107		England/QEUH-3E29DE5/2022	EPI_ISL_12995321
England/LSPA-274EDE4/2021	EPI_ISL_5349773		England/LSPA-2739380/2021	EPI_ISL_5335025		England/QEUH-3E2A6DA/2022	EPI_ISL_12995363
England/LSPA-274EE5A/2021	EPI_ISL_5349910		England/LSPA-2744E18/2021	EPI_ISL_5334925		England/LSPA-3E2A92C/2022	EPI_ISL_12969700
England/LSPA-277AD0D/2021	EPI_ISL_5423037		England/LSPA-274EC9C/2021	EPI_ISL_5349987		England/QEUH-3E28B64/2022	EPI_ISL_12969735
England/LSPA-277ADB2/2021	EPI_ISL_5423075		England/LSPA-274EDA8/2021	EPI_ISL_5349939		England/LSPA-3E282C9/2022	EPI_ISL_12943326
England/LSPA-277ADC1/2021	EPI_ISL_5423121		England/LSPA-27724D3/2021	EPI_ISL_5422466		England/LSPA-3E28609/2022	EPI_ISL_12943412
England/LSPA-277AFDA/2021	EPI_ISL_5423010		England/LSPA-277AEA0/2021	EPI_ISL_5423059		England/LSPA-3E2877F/2022	EPI_ISL_12943426
England/LSPA-277B197/2021	EPI_ISL_5422973		England/LSPA-277AF8F/2021	EPI_ISL_5422995		England/LSPA-3E261FB/2022	EPI_ISL_12919636
England/LSPA-277D414/2021	EPI_ISL_5454823		England/LSPA-295FA7E/2021	EPI_ISL_6214052		England/LSPA-3E27330/2022	EPI_ISL_12919737
England/LSPA-295FA05/2021	EPI_ISL_6214181		England/LSPA-295FBA8/2021	EPI_ISL_6214222		England/LSPA-3E25217/2022	EPI_ISL_12919836
England/LSPA-295FA32/2021	EPI_ISL_6214275		England/LSPA-295FC78/2021	EPI_ISL_6214111		England/LSPA-3E26A87/2022	EPI_ISL_12919870
England/LSPA-295FAC9/2021	EPI_ISL_6214290		England/LSPA-2962F00/2021	EPI_ISL_6215855		England/LSPA-3E26A1E/2022	EPI_ISL_12919875
England/LSPA-295FB3F/2021	EPI_ISL_6214115		England/LSPA-2963039/2021	EPI_ISL_6215924		England/LSPA-3E268F6/2022	EPI_ISL_12919878
England/LSPA-295FBF3/2021	EPI_ISL_6214141		England/LSPA-2963145/2021	EPI_ISL_6215960		England/LSPA-3E24FB7/2022	EPI_ISL_12919889
England/LSPA-295FC0F/2021	EPI_ISL_6214330		England/LSPA-296876C/2021	EPI_ISL_6215748		England/LSPA-3E269B7/2022	EPI_ISL_12919913
England/LSPA-295FCC3/2021	EPI_ISL_6214172		England/LSPA-29687D5/2021	EPI_ISL_6215724		England/QEUH-3E259B8/2022	EPI_ISL_12969966
England/LSPA-295FCF0/2021	EPI_ISL_6214043		England/LSPA-296885A/2021	EPI_ISL_6215792		England/LSPA-3E25226/2022	EPI_ISL_12919929
England/LSPA-295FD75/2021	EPI_ISL_6214092		England/LSPA-2968ACD/2021	EPI_ISL_6215721		England/QEUH-3E25EC8/2022	EPI_ISL_12969971
England/LSPA-295FDFD/2021	EPI_ISL_6214060		England/LSPA-2968C21/2021	EPI_ISL_6215732		England/QEUH-3E25D07/2022	EPI_ISL_12969975
England/LSPA-2961174/2021	EPI_ISL_6219568		England/LSPA-2968C4F/2021	EPI_ISL_6215645		England/LSPA-3E244D6/2022	EPI_ISL_12919958
England/LSPA-29611ED/2021	EPI_ISL_6219623		England/LSPA-296FF5E/2021	EPI_ISL_6304455		England/LSPA-3E244A9/2022	EPI_ISL_12920019
England/LSPA-29613E7/2021	EPI_ISL_6219748		England/LSPA-2977E65/2021	EPI_ISL_6213582		England/LSPA-3E24500/2022	EPI_ISL_12920021
England/LSPA-296154B/2021	EPI_ISL_6219584		England/LSPA-29B59C4/2021	EPI_ISL_6295294		England/LSPA-3E2463A/2022	EPI_ISL_12920098
England/LSPA-2961693/2021	EPI_ISL_6219577		England/LSPA-2A2953F/2021	EPI_ISL_6429609		England/LSPA-3E23695/2022	EPI_ISL_12920162
England/LSPA-2962EF4/2021	EPI_ISL_6215905		England/LSPA-2A295C6/2021	EPI_ISL_6429611		England/LSPA-3E22AA9/2022	EPI_ISL_12920169
England/LSPA-296302A/2021	EPI_ISL_6215838		England/LSPA-2A29A8B/2021	EPI_ISL_6429817		England/LSPA-3E204E9/2022	EPI_ISL_12920210
England/LSPA-29630C0/2021	EPI_ISL_6215906		England/LSPA-2A4BCF6/2021	EPI_ISL_6499927		England/LSPA-3E231EF/2022	EPI_ISL_12920219
England/LSPA-29631CD/2021	EPI_ISL_6215820		England/LSPA-2A4BD20/2021	EPI_ISL_6499818		England/LSPA-3E22B79/2022	EPI_ISL_12920304
England/LSPA-29631EB/2021	EPI_ISL_6215937		England/LSPA-2A4BE69/2021	EPI_ISL_6499704		England/LSPA-3E2049E/2022	EPI_ISL_12920396
England/LSPA-29632AC/2021	EPI_ISL_6215861		England/LSPA-2A4BF39/2021	EPI_ISL_6499587		England/QEUH-3E20F15/2022	EPI_ISL_12970082
England/LSPA-2963400/2021	EPI_ISL_6215912		England/LSPA-2A4C25D/2021	EPI_ISL_6500291		England/QEUH-3E210B7/2022	EPI_ISL_12970083
England/LSPA-296342E/2021	EPI_ISL_6215904		England/LSPA-2A4C27B/2021	EPI_ISL_6499493		England/QEUH-3E20FBB/2022	EPI_ISL_12970106
England/LSPA-29686E7/2021	EPI_ISL_6215585		England/LSPA-2A4C5DC/2021	EPI_ISL_6499788		England/QEUH-3E2121B/2022	EPI_ISL_12970107
England/LSPA-2968720/2021	EPI_ISL_6215533		England/LSPA-2A4C624/2021	EPI_ISL_6500192		England/QEUH-3E21011/2022	EPI_ISL_12970121
England/LSPA-296881E/2021	EPI_ISL_6215689		England/LSPA-2A4C721/2021	EPI_ISL_6499766		England/LSPA-3E1E6AC/2022	EPI_ISL_12893473
England/LSPA-2968896/2021	EPI_ISL_6215772		England/LSPA-2C1F5B2/2021	EPI_ISL_7147835		England/QEUH-3E1E1BA/2022	EPI_ISL_12970152
England/LSPA-29688F0/2021	EPI_ISL_6215616		England/LSPA-2C222E2/2021	EPI_ISL_7146678		England/LSPA-3E1DAA1/2022	EPI_ISL_12893510
England/LSPA-29689FD/2021	EPI_ISL_6215683		England/LSPA-2C224DD/2021	EPI_ISL_7146882		England/LSPA-3E1F1B9/2022	EPI_ISL_12893598
England/LSPA-2968A90/2021	EPI_ISL_6215781		England/LSPA-2C23F62/2021	EPI_ISL_7187960		England/QEUH-3E1ED4D/2022	EPI_ISL_12970207
England/LSPA-2968ADC/2021	EPI_ISL_6215584		England/LSPA-2C240AA/2021	EPI_ISL_7146881		England/LSPA-3E1F993/2022	EPI_ISL_12893762
England/LSPA-2968B24/2021	EPI_ISL_6215662		England/LSPA-2C240B9/2021	EPI_ISL_7146641		England/LSPA-3E1CA48/2022	EPI_ISL_12851360
England/LSPA-2968B51/2021	EPI_ISL_6215542		England/LSPA-2C240C8/2021	EPI_ISL_7146741		England/LSPA-3E1CBBE/2022	EPI_ISL_12851418
England/LSPA-2968C12/2021	EPI_ISL_6215672		England/LSPA-2C24110/2021	EPI_ISL_7146624		England/LSPA-3E1C978/2022	EPI_ISL_12851436
England/LSPA-2970206/2021	EPI_ISL_6304494		England/LSPA-2C2417A/2021	EPI_ISL_7146781		England/LSPA-3E1A35E/2022	EPI_ISL_12837937
England/LSPA-2977EDE/2021	EPI_ISL_6213416		England/LSPA-2C241E3/2021	EPI_ISL_7146841		England/QEUH-3E1A2BB/2022	EPI_ISL_12970290
England/LSPA-2977F26/2021	EPI_ISL_6213498		England/LSPA-2C2424A/2021	EPI_ISL_7146633		England/QEUH-3E1A260/2022	EPI_ISL_12970318
England/LSPA-2977F35/2021	EPI_ISL_6213606		England/LSPA-2C242FF/2021	EPI_ISL_7146839		England/LSPA-3E1A3C7/2022	EPI_ISL_12837980
England/LSPA-297812F/2021	EPI_ISL_6213640		England/LSPA-2C24365/2021	EPI_ISL_7146851		England/LSPA-3E0623A/2022	EPI_ISL_12838004
England/LSPA-2978277/2021	EPI_ISL_6213442		England/LSPA-2C24444/2021	EPI_ISL_7146657		England/LSPA-3E1B7AC/2022	EPI_ISL_12838110
England/LSPA-29A7EA8/2021	EPI_ISL_6298096		England/LSPA-2C244BD/2021	EPI_ISL_7146725		England/LSPA-3E1A804/2022	EPI_ISL_12838111
England/LSPA-29A7EE4/2021	EPI_ISL_6297933		England/LSPA-2C24532/2021	EPI_ISL_7146901		England/LSPA-3E1BB55/2022	EPI_ISL_12838134
England/LSPA-29B592E/2021	EPI_ISL_6295145		England/LSPA-2C2459C/2021	EPI_ISL_7146859		England/LSPA-3E1BB28/2022	EPI_ISL_12838157
England/LSPA-2A29A03/2021	EPI_ISL_6429769		England/LSPA-2C245AB/2021	EPI_ISL_7146734		England/LSPA-3E1B7BB/2022	EPI_ISL_12838168
England/LSPA-2A29A7C/2021	EPI_ISL_6429530		England/LSPA-2C245BA/2021	EPI_ISL_7146887		England/LSPA-3E1BA1C/2022	EPI_ISL_12838174
England/LSPA-2A4BE3C/2021	EPI_ISL_6499850		England/LSPA-2C24884/2021	EPI_ISL_7144383		England/LSPA-3E1AA2C/2022	EPI_ISL_12838195
England/LSPA-2A4C33C/2021	EPI_ISL_6499745		England/LSPA-2C24BB8/2021	EPI_ISL_7144196		England/LSPA-3E1AAC2/2022	EPI_ISL_12838199
England/LSPA-2A4C5EB/2021	EPI_ISL_6500159		England/LSPA-2C25D66/2021	EPI_ISL_7144687		England/LSPA-3E1B7F7/2022	EPI_ISL_12838218
England/LSPA-2A4C633/2021	EPI_ISL_6500114		England/LSPA-2C25E18/2021	EPI_ISL_7144764		England/LSPA-3E1BAEF/2022	EPI_ISL_12838235
England/LSPA-2A4C7A9/2021	EPI_ISL_6499680		England/LSPA-2C25E90/2021	EPI_ISL_7144723		England/LSPA-3E1BA2B/2022	EPI_ISL_12838238
England/LSPA-2A4C84C/2021	EPI_ISL_6499452		England/LSPA-2C25F8E/2021	EPI_ISL_7144746		England/LSPA-3E1B79D/2022	EPI_ISL_12838248
England/LSPA-2A4C85B/2021	EPI_ISL_6499786		England/LSPA-2C25FBB/2021	EPI_ISL_7144767		England/LSPA-3E16316/2022	EPI_ISL_12838389
England/LSPA-2C1DB2B/2021	EPI_ISL_7144423		England/LSPA-2C25FCA/2021	EPI_ISL_7144642		England/LSPA-3E15915/2022	EPI_ISL_12838425
England/LSPA-2C1F400/2021	EPI_ISL_7147964		England/LSPA-2C26020/2021	EPI_ISL_7144590		England/LSPA-3E15FD7/2022	EPI_ISL_12838451
England/LSPA-2C1F42E/2021	EPI_ISL_7147808		England/LSPA-2C26099/2021	EPI_ISL_7144759		England/QEUH-3E18402/2022	EPI_ISL_12845258
England/LSPA-2C1F7F8/2021	EPI_ISL_7147398		England/LSPA-2C26178/2021	EPI_ISL_7144517		England/LSPA-3E18156/2022	EPI_ISL_12838587
England/LSPA-2C20651/2021	EPI_ISL_7158933		England/LSPA-2C26196/2021	EPI_ISL_7144674		England/DHSC-CYF5R73/2022
England/LSPA-2C208C4/2021	EPI_ISL_7159067		England/LSPA-2C261A5/2021	EPI_ISL_7144512		England/LSPA-3E143DC/2022	EPI_ISL_12772055
England/LSPA-2C20A91/2021	EPI_ISL_7158856		England/LSPA-2C262C0/2021	EPI_ISL_7144485		England/LSPA-3E13D75/2022	EPI_ISL_12772136
England/LSPA-2C20AA0/2021	EPI_ISL_7158857		England/LSPA-2C262EE/2021	EPI_ISL_7144718		England/QEUH-3E12A42/2022	EPI_ISL_12845429
England/LSPA-2C222C4/2021	EPI_ISL_7146637		England/LSPA-2C2659A/2021	EPI_ISL_7184655		England/QEUH-3E12893/2022	EPI_ISL_12845448
England/LSPA-2C22534/2021	EPI_ISL_7146751		England/LSPA-2C26688/2021	EPI_ISL_7184540		England/QEUH-3E126E4/2022	EPI_ISL_12845451
England/LSPA-2C22543/2021	EPI_ISL_7146755		England/LSPA-2C268EC/2021	EPI_ISL_7184627		England/LSPA-3E13D84/2022	EPI_ISL_12772312
England/LSPA-2C226AA/2021	EPI_ISL_7146736		England/LSPA-2C26907/2021	EPI_ISL_7184934		England/LSPA-3E12B7C/2022	EPI_ISL_12772324
England/LSPA-2C22886/2021	EPI_ISL_7149076		England/LSPA-2C26934/2021	EPI_ISL_7144752		England/LSPA-3E13A9C/2022	EPI_ISL_12772336
England/LSPA-2C22947/2021	EPI_ISL_7149103		England/LSPA-2C26BA7/2021	EPI_ISL_7144548		England/LSPA-3E11F9F/2022	EPI_ISL_12772409
England/LSPA-2C229FC/2021	EPI_ISL_7149129		England/LSPA-2C26C77/2021	EPI_ISL_7144679		England/LSPA-3E11B13/2022	EPI_ISL_12772526
England/LSPA-2C22A08/2021	EPI_ISL_7149117		England/LSPA-2C28176/2021	EPI_ISL_7146635		England/LSPA-3E11023/2022	EPI_ISL_12772568
England/LSPA-2C22A17/2021	EPI_ISL_7149142		England/LSPA-2C281B2/2021	EPI_ISL_7146773		England/LSPA-3E0E6DC/2022	EPI_ISL_12723179
England/LSPA-2C22AAE/2021	EPI_ISL_7149452		England/LSPA-2C28237/2021	EPI_ISL_7146687		England/LSPA-3E0E9D3/2022	EPI_ISL_12723204
England/LSPA-2C22BF6/2021	EPI_ISL_7149412		England/LSPA-2C28291/2021	EPI_ISL_7146619		England/LSPA-3E10EDF/2022	EPI_ISL_12723254
England/LSPA-2C22C02/2021	EPI_ISL_7149110		England/LSPA-2C282A0/2021	EPI_ISL_7146765		England/LSPA-3E10BD8/2022	EPI_ISL_12723255
England/LSPA-2C22C11/2021	EPI_ISL_7149075		England/LSPA-2C282EC/2021	EPI_ISL_7189117		England/LSPA-3E1067D/2022	EPI_ISL_12723265
England/LSPA-2C22D1E/2021	EPI_ISL_7492597		England/LSPA-2C2838F/2021	EPI_ISL_7146829		England/LSPA-3E10D96/2022	EPI_ISL_12723272
England/LSPA-2C22D2D/2021	EPI_ISL_7149102		England/LSPA-2C284D7/2021	EPI_ISL_7146630		England/QEUH-3E1007F/2022	EPI_ISL_12748107
England/LSPA-2C23FBD/2021	EPI_ISL_7187965		England/LSPA-2C2854D/2021	EPI_ISL_7146706		England/LSPA-3E1084A/2022	EPI_ISL_12723325
England/LSPA-2C23FF9/2021	EPI_ISL_7187959		England/LSPA-2C285C5/2021	EPI_ISL_7146836		England/QEUH-3E10297/2022	EPI_ISL_12748208
England/LSPA-2C2416B/2021	EPI_ISL_7146732		England/LSPA-2C2AA3D/2021	EPI_ISL_7159174		England/LSPA-3E0A37F/2022	EPI_ISL_12723709
England/LSPA-2C241B6/2021	EPI_ISL_7146727		England/LSPA-2C2AA79/2021	EPI_ISL_7158996		England/LSPA-3E0A46D/2022	EPI_ISL_12723746
England/LSPA-2C242B3/2021	EPI_ISL_7146791		England/LSPA-2C2AAA6/2021	EPI_ISL_7159189		England/LSPA-3E0A421/2022	EPI_ISL_12723759
England/LSPA-2C2430B/2021	EPI_ISL_7146837		England/LSPA-2C2AB3A/2021	EPI_ISL_7159138		England/LSPA-3E0A315/2022	EPI_ISL_12723760
England/LSPA-2C24356/2021	EPI_ISL_7146763		England/LSPA-2C2AC73/2021	EPI_ISL_7159190		England/LSPA-3E096FF/2022	EPI_ISL_12698342
England/LSPA-2C24505/2021	EPI_ISL_7146694		England/LSPA-2C2ADBC/2021	EPI_ISL_7159211		England/QEUH-3E08BA6/2022	EPI_ISL_12748280
England/LSPA-2C248DF/2021	EPI_ISL_7144291		England/LSPA-2C2AE9B/2021	EPI_ISL_7159214		England/LSPA-3E097B0/2022	EPI_ISL_12698369
England/LSPA-2C24A8E/2021	EPI_ISL_7144236		England/LSPA-2C2B7DB/2021	EPI_ISL_7184871		England/LSPA-3E08D64/2022	EPI_ISL_12698383
England/LSPA-2C24A9D/2021	EPI_ISL_7144381		England/LSPA-2C2B814/2021	EPI_ISL_7185005		England/LSPA-3E0948C/2022	EPI_ISL_12698398
England/LSPA-2C24AAC/2021	EPI_ISL_7144178		England/LSPA-2C2B87E/2021	EPI_ISL_7184728		England/LSPA-3E097A1/2022	EPI_ISL_12698465
England/LSPA-2C24F34/2021	EPI_ISL_7146757		England/LSPA-2C2B8D8/2021	EPI_ISL_7184970		England/LSPA-3E0949B/2022	EPI_ISL_12698507
England/LSPA-2C250E5/2021	EPI_ISL_7146753		England/LSPA-2C2B8E7/2021	EPI_ISL_7185057		England/LSPA-3E08E70/2022	EPI_ISL_12698517
England/LSPA-2C25E27/2021	EPI_ISL_7144622		England/LSPA-2C2B920/2021	EPI_ISL_7184362		England/LSPA-3E0939E/2022	EPI_ISL_12698537
England/LSPA-2C25E72/2021	EPI_ISL_7144666		England/LSPA-2C2B9C6/2021	EPI_ISL_7184433		England/LSPA-3E07E62/2022	EPI_ISL_12698554
England/LSPA-2C25EBE/2021	EPI_ISL_7144592		England/LSPA-2C2B9E4/2021	EPI_ISL_7184393		England/QEUH-3E078CE/2022	EPI_ISL_12748338
England/LSPA-2C25F15/2021	EPI_ISL_7144786		England/LSPA-2C2CDAB/2021	EPI_ISL_7142164		England/QEUH-3E07907/2022	EPI_ISL_12748349
England/LSPA-2C25F24/2021	EPI_ISL_7144706		England/LSPA-2C2CEF3/2021	EPI_ISL_7142158		England/LSPA-3E07AD7/2022	EPI_ISL_12698636
England/LSPA-2C25FD9/2021	EPI_ISL_7144713		England/LSPA-2C2CF1E/2021	EPI_ISL_7142132		England/QEUH-3E077EF/2022	EPI_ISL_12748359
England/LSPA-2C2604E/2021	EPI_ISL_7144491		England/LSPA-2C2CF69/2021	EPI_ISL_7142316		England/QEUH-3E076F1/2022	EPI_ISL_12748363
England/LSPA-2C260A8/2021	EPI_ISL_7144626		England/LSPA-2C2D029/2021	EPI_ISL_7142129		England/LSPA-3E07381/2022	EPI_ISL_12698715
England/LSPA-2C260B7/2021	EPI_ISL_7144641		England/LSPA-2C2D056/2021	EPI_ISL_7142172		England/LSPA-3E03D78/2022	EPI_ISL_12694101
England/LSPA-2C260D5/2021	EPI_ISL_7144670		England/LSPA-2C2D0FC/2021	EPI_ISL_7142039		England/LSPA-3E0330D/2022	EPI_ISL_12694113
England/LSPA-2C262B1/2021	EPI_ISL_7144518		England/LSPA-2C2D117/2021	EPI_ISL_7142270		England/LSPA-3E03613/2022	EPI_ISL_12694126
England/LSPA-2C26309/2021	EPI_ISL_7144614		England/LSPA-2C2D29C/2021	EPI_ISL_7142313		England/QEUH-3E03A80/2022	EPI_ISL_12724290
England/LSPA-2C26451/2021	EPI_ISL_7184626		England/LSPA-2C2EA84/2021	EPI_ISL_7157168		England/QEUH-3E03A44/2022	EPI_ISL_12724293
England/LSPA-2C267A3/2021	EPI_ISL_7184817		England/LSPA-2C2ECF7/2021	EPI_ISL_7157147		England/LSPA-3E03701/2022	EPI_ISL_12694180
England/LSPA-2C26837/2021	EPI_ISL_7184509		England/LSPA-2C2EF76/2021	EPI_ISL_7157174		England/LSPA-3E036AA/2022	EPI_ISL_12694251
England/LSPA-2C268DD/2021	EPI_ISL_7184438		England/LSPA-2C34238/2021	EPI_ISL_7157188		England/LSPA-3E035F8/2022	EPI_ISL_12694255
England/LSPA-2C269DA/2021	EPI_ISL_7144647		England/LSPA-2C34E52/2021	EPI_ISL_7149271		England/LSPA-3E02F91/2022	EPI_ISL_12666674
England/LSPA-2C26A40/2021	EPI_ISL_7144768		England/LSPA-2C34E9E/2021	EPI_ISL_7149530		England/LSPA-3E020CB/2022	EPI_ISL_12666726
England/LSPA-2C26C0E/2021	EPI_ISL_7144499		England/LSPA-2C34EDA/2021	EPI_ISL_7149028		England/LSPA-3E02C8B/2022	EPI_ISL_12666731
England/LSPA-2C26C59/2021	EPI_ISL_7144502		England/LSPA-2C34FC8/2021	EPI_ISL_7149338		England/LSPA-3E02562/2022	EPI_ISL_12666756
England/LSPA-2C26DFC/2021	EPI_ISL_7144624		England/LSPA-2C3503D/2021	EPI_ISL_7149048		England/LSPA-3E02C7C/2022	EPI_ISL_12666774
England/LSPA-2C26EBD/2021	EPI_ISL_7144728		England/LSPA-2C350B5/2021	EPI_ISL_7149589		England/LSPA-3DF11DC/2022	EPI_ISL_12666842
England/LSPA-2C280A6/2021	EPI_ISL_7146610		England/LSPA-2C35176/2021	EPI_ISL_7149370		England/LSPA-3DF139A/2022	EPI_ISL_12666861
England/LSPA-2C280B5/2021	EPI_ISL_7146899		England/LSPA-2C351A3/2021	EPI_ISL_7148971		England/LSPA-3DF1637/2022	EPI_ISL_12666946
England/LSPA-2C280D3/2021	EPI_ISL_7146795		England/LSPA-2C351D0/2021	EPI_ISL_7149085		England/LSPA-3DF1549/2022	EPI_ISL_12666988
England/LSPA-2C280E2/2021	EPI_ISL_7146779		England/LSPA-2C35228/2021	EPI_ISL_7149551		England/LSPA-3DF14C4/2022	EPI_ISL_12667002
England/LSPA-2C2810D/2021	EPI_ISL_7146832		England/LSPA-2C35273/2021	EPI_ISL_7149642		England/LSPA-3E00634/2022	EPI_ISL_12647422
England/LSPA-2C2813A/2021	EPI_ISL_7146668		England/LSPA-2C3BAA2/2021	EPI_ISL_7142805		England/QEUH-3E019A3/2022	EPI_ISL_12724345
England/LSPA-2C281FE/2021	EPI_ISL_7146888		England/LSPA-2C3BADF/2021	EPI_ISL_7142902		England/QEUH-3E004FE/2022	EPI_ISL_12724369
England/LSPA-2C28228/2021	EPI_ISL_7146611		England/LSPA-2C3CC23/2021	EPI_ISL_7142708		England/QEUH-3E01220/2022	EPI_ISL_12724384
England/LSPA-2C28307/2021	EPI_ISL_7146710		England/LSPA-2C3CE87/2021	EPI_ISL_7142760		England/LSPA-3E00212/2022	EPI_ISL_12647504
England/LSPA-2C28343/2021	EPI_ISL_7146862		England/LSPA-2C3CEA5/2021	EPI_ISL_7142826		England/LSPA-3DFC247/2022	EPI_ISL_12629091
England/LSPA-2C28352/2021	EPI_ISL_7146612		England/LSPA-2C3CEF0/2021	EPI_ISL_7142964		England/LSPA-3DFC229/2022	EPI_ISL_12629141
England/LSPA-2C28370/2021	EPI_ISL_7146820		England/LSPA-2C3CF75/2021	EPI_ISL_7142725		England/LSPA-3DFE47C/2022	EPI_ISL_12629152
England/LSPA-2C28404/2021	EPI_ISL_7146669		England/LSPA-2C3FE2A/2021	EPI_ISL_7143050		England/LSPA-3DFBD0B/2022	EPI_ISL_12629161
England/LSPA-2C28413/2021	EPI_ISL_7146686		England/LSPA-2C3FE57/2021	EPI_ISL_7143247		England/LSPA-3DFBAF5/2022	EPI_ISL_12629163
England/LSPA-2C28440/2021	EPI_ISL_7146875		England/LSPA-2C3FEEE/2021	EPI_ISL_7143116		England/LSPA-3DFC12C/2022	EPI_ISL_12629177
England/LSPA-2C2845F/2021	EPI_ISL_7146618		England/LSPA-2C3FF36/2021	EPI_ISL_7143353		England/LSPA-3DFBE35/2022	EPI_ISL_12629212
England/LSPA-2C2846E/2021	EPI_ISL_7146660		England/LSPA-2C3FF45/2021	EPI_ISL_7143073		England/LSPA-3DFB7D0/2022	EPI_ISL_12629218
England/LSPA-2C2847D/2021	EPI_ISL_7146778		England/LSPA-2C40002/2021	EPI_ISL_7143113		England/LSPA-3DFBB98/2022	EPI_ISL_12629222
England/LSPA-2C2852F/2021	EPI_ISL_7146846		England/LSPA-2C40011/2021	EPI_ISL_7143348		England/LSPA-3DFBF32/2022	EPI_ISL_12629224
England/LSPA-2C2853E/2021	EPI_ISL_7146726		England/LSPA-2C400A8/2021	EPI_ISL_7143240		England/LSPA-3DFBEAE/2022	EPI_ISL_12629240
England/LSPA-2C2857A/2021	EPI_ISL_7146818		England/LSPA-2C400E4/2021	EPI_ISL_7143072		England/LSPA-3DFBDB0/2022	EPI_ISL_12629266
England/LSPA-2C285A7/2021	EPI_ISL_7146855		England/LSPA-2C40B6B/2021	EPI_ISL_7143038		England/LSPA-3DFBBB6/2022	EPI_ISL_12629281
England/LSPA-2C2A9D6/2021	EPI_ISL_7159033		England/LSPA-2C40CFF/2021	EPI_ISL_7143180		England/QEUH-3DFC757/2022	EPI_ISL_12724530
England/LSPA-2C2A9F4/2021	EPI_ISL_7158872		England/LSPA-2C40D1A/2021	EPI_ISL_7143103		England/QEUH-3DFC7FD/2022	EPI_ISL_12724609
England/LSPA-2C2AA5B/2021	EPI_ISL_7158960		England/LSPA-2C4CD7C4/2022	EPI_ISL_15168249		England/LSPA-3DFF5C3/2022	EPI_ISL_12629536
England/LSPA-2C2AB0D/2021	EPI_ISL_7158981		England/LSPA-2C4CDBF5/2022	EPI_ISL_15168330		England/LSPA-3DFF4C6/2022	EPI_ISL_12629560
England/LSPA-2C2AB76/2021	EPI_ISL_7159223		England/LSPA-2C4CDCE3/2022	EPI_ISL_15099652		England/LSPA-3DFF745/2022	EPI_ISL_12629577
England/LSPA-2C2ABA3/2021	EPI_ISL_7159069		England/LSPA-2C4CE7B4/2022	EPI_ISL_15099667		England/LSPA-3DF68E1/2022	EPI_ISL_12606516
England/LSPA-2C2AD9E/2021	EPI_ISL_7158886		England/LSPA-2C61979/2021	EPI_ISL_7202108		England/LSPA-3DF68A5/2022	EPI_ISL_12606526
England/LSPA-2C2AE13/2021	EPI_ISL_7158891		England/LSPA-2C61D6E/2021	EPI_ISL_7202162		England/LSPA-3DF683C/2022	EPI_ISL_12606588
England/LSPA-2C2AF7A/2021	EPI_ISL_7159229		England/LSPA-2C61D8C/2021	EPI_ISL_7201895		England/LSPA-3DF83B1/2022	EPI_ISL_12606610
England/LSPA-2C2B61A/2021	EPI_ISL_7184808		England/LSPA-2C61E01/2021	EPI_ISL_7202049		England/LSPA-3DF675D/2022	EPI_ISL_12606617
England/LSPA-2C2B692/2021	EPI_ISL_7184570		England/LSPA-2C8D643/2021	EPI_ISL_7197526		England/LSPA-3DF6869/2022	EPI_ISL_12606691
England/LSPA-2C2B6DE/2021	EPI_ISL_7184600		England/LSPA-2C8EE2C/2021	EPI_ISL_7302756		England/LSPA-3DF681E/2022	EPI_ISL_12606695
England/LSPA-2C2B6FC/2021	EPI_ISL_7184596		England/LSPA-2CFFD29/2021	EPI_ISL_7485498		England/LSPA-3DF6878/2022	EPI_ISL_12606711
England/LSPA-2C2B771/2021	EPI_ISL_7184877		England/LSPA-2D18F9C/2021	EPI_ISL_7517767		England/LSPA-3DF70AC/2022	EPI_ISL_12606742
England/LSPA-2C2B7BD/2021	EPI_ISL_7184656		England/LSPA-2D1907A/2021	EPI_ISL_7518011		England/QEUH-3DF74DD/2022	EPI_ISL_12630067
England/LSPA-2C2B7F9/2021	EPI_ISL_7184445		England/LSPA-2D1A04C/2021	EPI_ISL_7518981		England/LSPA-3DF7112/2022	EPI_ISL_12606776
England/LSPA-2C2B805/2021	EPI_ISL_7184501		England/LSPA-2D1A06A/2021	EPI_ISL_7520469		England/LSPA-3DFAE81/2022	EPI_ISL_12606084
England/LSPA-2C2B88D/2021	EPI_ISL_7184401		England/LSPA-2D1A149/2021	EPI_ISL_7520203		England/LSPA-3DFB2FD/2022	EPI_ISL_12606092
England/LSPA-2C2B8AB/2021	EPI_ISL_7184392		England/LSPA-2D1A361/2021	EPI_ISL_7518956		England/LSPA-3DFAFE8/2022	EPI_ISL_12606148
England/LSPA-2C2B8C9/2021	EPI_ISL_7184803		England/LSPA-2D1A3AD/2021	EPI_ISL_7519587		England/LSPA-3DFB05D/2022	EPI_ISL_12606161
England/LSPA-2C2B9B7/2021	EPI_ISL_7185068		England/LSPA-2D1C305/2021	EPI_ISL_7536288		England/LSPA-3DFB06C/2022	EPI_ISL_12606199
England/LSPA-2C2CD6F/2021	EPI_ISL_7142331		England/LSPA-2D1C47B/2021	EPI_ISL_7535935		England/LSPA-3DFA55F/2022	EPI_ISL_12606236
England/LSPA-2C2CED5/2021	EPI_ISL_7142180		England/LSPA-2D1C499/2021	EPI_ISL_7535726		England/LSPA-3DFB56D/2022	EPI_ISL_12606245
England/LSPA-2C2CFC3/2021	EPI_ISL_7142092		England/LSPA-2D84BB5/2021	EPI_ISL_7656263		England/LSPA-3DFB372/2022	EPI_ISL_12606248
England/LSPA-2C2D083/2021	EPI_ISL_7142211		England/LSPA-2D84FE6/2021	EPI_ISL_7656111		England/LSPA-3DFB07B/2022	EPI_ISL_12606263
England/LSPA-2C2D0A1/2021	EPI_ISL_7142278		England/LSPA-2DDA5A3/2021	EPI_ISL_8665335		England/LSPA-3DFB415/2022	EPI_ISL_12606281
England/LSPA-2C2D205/2021	EPI_ISL_7142304		England/LSPA-2DEEDA4/2021	EPI_ISL_7821001		England/LSPA-3DF97D2/2022	EPI_ISL_12606418
England/LSPA-2C2EA66/2021	EPI_ISL_7157154		England/LSPA-2DEEE38/2021	EPI_ISL_7820957		England/QEUH-3DEFC94/2022	EPI_ISL_12630825
England/LSPA-2C2ECAC/2021	EPI_ISL_7157208		England/LSPA-2DEEECF/2021	EPI_ISL_7821071		England/QEUH-3DEE13C/2022	EPI_ISL_12574053
England/LSPA-2C2EE1F/2021	EPI_ISL_7157245		England/LSPA-2DEEF44/2021	EPI_ISL_7821034		England/QEUH-3DEE309/2022	EPI_ISL_12574067
England/LSPA-2C2EF2B/2021	EPI_ISL_7157092		England/LSPA-2DEF22C/2021	EPI_ISL_7820944		England/LSPA-3DEDE45/2022	EPI_ISL_12570154
England/LSPA-2C2F009/2021	EPI_ISL_7157231		England/LSPA-2DEF2B3/2021	EPI_ISL_7820892		England/LSPA-3DEDE18/2022	EPI_ISL_12570211
England/LSPA-2C34265/2021	EPI_ISL_7157042		England/LSPA-2DF3CEB/2021	EPI_ISL_7820825		England/LSPA-3DED65C/2022	EPI_ISL_12570215
England/LSPA-2C34ECB/2021	EPI_ISL_7149096		England/LSPA-2DF3D33/2021	EPI_ISL_7820531		England/LSPA-3DED6F2/2022	EPI_ISL_12570224
England/LSPA-2C34F31/2021	EPI_ISL_7149570		England/LSPA-2DF3D7F/2021	EPI_ISL_7820752		England/LSPA-3DECE82/2022	EPI_ISL_12570236
England/LSPA-2C34F40/2021	EPI_ISL_7149038		England/LSPA-2DF3D9D/2021	EPI_ISL_7820557		England/LSPA-3DED6D4/2022	EPI_ISL_12570291
England/LSPA-2C34FF5/2021	EPI_ISL_7149629		England/LSPA-2DF9FEC/2021	EPI_ISL_7719654		England/LSPA-3DEDB99/2022	EPI_ISL_12570294
England/LSPA-2C3502E/2021	EPI_ISL_7492598		England/LSPA-2DF9FFB/2021	EPI_ISL_7719704		England/LSPA-3DED7B3/2022	EPI_ISL_12570298
England/LSPA-2C350A6/2021	EPI_ISL_7149302		England/LSPA-2DFA033/2021	EPI_ISL_7719781		England/LSPA-3DED294/2022	EPI_ISL_12570302
England/LSPA-2C350F1/2021	EPI_ISL_7149104		England/LSPA-2DFA09D/2021	EPI_ISL_7719602		England/LSPA-3DED7A4/2022	EPI_ISL_12570309
England/LSPA-2C3512B/2021	EPI_ISL_7149460		England/LSPA-2DFA0AC/2021	EPI_ISL_7719803		England/QEUH-3DE991B/2022	EPI_ISL_12574131
England/LSPA-2C35149/2021	EPI_ISL_7149155		England/LSPA-2DFA0CA/2021	EPI_ISL_7719639		England/QEUH-3DE9887/2022	EPI_ISL_12574134
England/LSPA-2C351FE/2021	EPI_ISL_7149648		England/LSPA-2DFA0F7/2021	EPI_ISL_7719740		England/LSPA-3DEA25B/2022	EPI_ISL_12546759
England/LSPA-2C3520A/2021	EPI_ISL_7149423		England/LSPA-2DFA103/2021	EPI_ISL_7719705		England/LSPA-3DE9DE2/2022	EPI_ISL_12546780
England/LSPA-2C35219/2021	EPI_ISL_7149152		England/LSPA-2DFA112/2021	EPI_ISL_7719736		England/LSPA-3DE9D79/2022	EPI_ISL_12546789
England/LSPA-2C35246/2021	EPI_ISL_7149156		England/LSPA-2DFA14F/2021	EPI_ISL_7719646		England/LSPA-3DE9DF1/2022	EPI_ISL_12546792
England/LSPA-2C35255/2021	EPI_ISL_7149211		England/LSPA-2DFA19A/2021	EPI_ISL_7719812		England/LSPA-3DE9F55/2022	EPI_ISL_12546802
England/LSPA-2C352CE/2021	EPI_ISL_7149658		England/LSPA-2DFA1C7/2021	EPI_ISL_7719890		England/QEUH-3DE9A54/2022	EPI_ISL_12574168
England/LSPA-2C352DD/2021	EPI_ISL_7149057		England/LSPA-2DFA200/2021	EPI_ISL_7719777		England/LSPA-3DEA1E5/2022	EPI_ISL_12546804
England/LSPA-2C352EC/2021	EPI_ISL_7149199		England/LSPA-2DFAB6F/2021	EPI_ISL_7719655		England/QEUH-3DEB16C/2022	EPI_ISL_12574210
England/LSPA-2C3B84E/2021	EPI_ISL_7142806		England/LSPA-2DFABC9/2021	EPI_ISL_7719635		England/LSPA-3DE6F76/2022	EPI_ISL_12515333
England/LSPA-2C3B85D/2021	EPI_ISL_7142825		England/LSPA-2DFABE7/2021	EPI_ISL_7719616		England/LSPA-3DE72D6/2022	EPI_ISL_12515340
England/LSPA-2C3B8A8/2021	EPI_ISL_7142757		England/LSPA-2DFAC3F/2021	EPI_ISL_7719765		England/LSPA-3DE6F94/2022	EPI_ISL_12515361
England/LSPA-2C3B9C3/2021	EPI_ISL_7142726		England/LSPA-2DFAC6C/2021	EPI_ISL_7719596		England/LSPA-3DE73F1/2022	EPI_ISL_12515437
England/LSPA-2C3BA1B/2021	EPI_ISL_7142705		England/LSPA-2DFAC8A/2021	EPI_ISL_7719708		England/LSPA-3DE7388/2022	EPI_ISL_12515451
England/LSPA-2C3CB35/2021	EPI_ISL_7142975		England/LSPA-2DFAE39/2021	EPI_ISL_7719763		England/LSPA-3DE56BE/2022	EPI_ISL_12514821
England/LSPA-2C3CBEA/2021	EPI_ISL_7142824		England/LSPA-2DFAE84/2021	EPI_ISL_7719802		England/LSPA-3DE0E15/2022	EPI_ISL_12514876
England/LSPA-2C3CD20/2021	EPI_ISL_7142910		England/LSPA-2DFB66D/2021	EPI_ISL_7720109		England/LSPA-3DE0BA5/2022	EPI_ISL_12514928
England/LSPA-2C3CD3F/2021	EPI_ISL_7142762		England/LSPA-2E0F313/2021	EPI_ISL_7817149		England/LSPA-3DE1C92/2022	EPI_ISL_12514956
England/LSPA-2C3CD5D/2021	EPI_ISL_7142951		England/LSPA-2E0F410/2021	EPI_ISL_7817119		England/LSPA-3DE0F03/2022	EPI_ISL_12514985
England/LSPA-2C3CE5A/2021	EPI_ISL_7142907		England/LSPA-2E0F5B3/2021	EPI_ISL_7817275		England/LSPA-3DE1218/2022	EPI_ISL_12515082
England/LSPA-2C3CED2/2021	EPI_ISL_7142841		England/LSPA-2E0F6DE/2021	EPI_ISL_7817120		England/LSPA-3DE0DCD/2022	EPI_ISL_12515101
England/LSPA-2C3CF48/2021	EPI_ISL_7142838		England/LSPA-2E0F717/2021	EPI_ISL_7817329		England/LSPA-3DE1D08/2022	EPI_ISL_12515114
England/LSPA-2C3FD87/2021	EPI_ISL_7143268		England/LSPA-2E0F735/2021	EPI_ISL_7817286		England/LSPA-3DE1ED8/2022	EPI_ISL_12515123
England/LSPA-2C3FF18/2021	EPI_ISL_7143022		England/LSPA-2E10DC6/2021	EPI_ISL_7817269		England/LSPA-3DE0E51/2022	EPI_ISL_12515152
England/LSPA-2C3FF63/2021	EPI_ISL_7143096		England/LSPA-2E39653/2021	EPI_ISL_7816161		England/LSPA-3DE0D18/2022	EPI_ISL_12515187
England/LSPA-2C3FF81/2021	EPI_ISL_7143184		England/LSPA-2E3969F/2021	EPI_ISL_7815941		England/LSPA-3DE3E21/2022	EPI_ISL_12515199
England/LSPA-2C4008A/2021	EPI_ISL_7143199		England/LSPA-2E39705/2021	EPI_ISL_7816033		England/QEUH-3DDCE1C/2022	EPI_ISL_12547767
England/LSPA-2C40B98/2021	EPI_ISL_7143152		England/LSPA-2E3976F/2021	EPI_ISL_7815895		England/QEUH-3DDCB42/2022	EPI_ISL_12547786
England/LSPA-2C40C68/2021	EPI_ISL_7143211		England/LSPA-2E3983F/2021	EPI_ISL_7815904		England/QEUH-3DDCC4F/2022	EPI_ISL_12547788
England/LSPA-2C40C95/2021	EPI_ISL_7143153		England/LSPA-2E398E4/2021	EPI_ISL_7815929		England/QEUH-3DDCC21/2022	EPI_ISL_12547807
England/LSPA-2C40CB3/2021	EPI_ISL_7143084		England/LSPA-2E39996/2021	EPI_ISL_7815984		England/QEUH-3DDAC32/2022	EPI_ISL_12547888
England/LSPA-2C40CE0/2021	EPI_ISL_7143295		England/LSPA-2E39A2A/2021	EPI_ISL_7815998		England/LSPA-3DD2C1C/2022	EPI_ISL_12477421
England/LSPA-2C40D56/2021	EPI_ISL_7143214		England/LSPA-2E3CB9D/2021	EPI_ISL_7815874		England/LSPA-3DD3158/2022	EPI_ISL_12477587
England/LSPA-2C40DED/2021	EPI_ISL_7143137		England/LSPA-2E3CCB8/2021	EPI_ISL_7816071		England/LSPA-3DD71CD/2022	EPI_ISL_12477646
England/LSPA-2C4CD4BE/2022	EPI_ISL_15168291		England/LSPA-2E3CEA3/2021	EPI_ISL_7815902		England/LSPA-3DD7127/2022	EPI_ISL_12477694
England/LSPA-2C4CE523/2022	EPI_ISL_15168277		England/LSPA-2E3CFEC/2021	EPI_ISL_7815906		England/LSPA-3DD1864/2022	EPI_ISL_12469686
England/LSPA-2C4CF2B2/2022	EPI_ISL_15099386		England/LSPA-2E3D006/2021	EPI_ISL_7815979		England/LSPA-3DD1891/2022	EPI_ISL_12469703
England/LSPA-2C4CF62F/2022	EPI_ISL_15099342		England/LSPA-2E3E849/2021	EPI_ISL_7862636		England/LSPA-3DD1B3E/2022	EPI_ISL_12469721
England/LSPA-2C6192E/2021	EPI_ISL_7201986		England/LSPA-2E400B5/2021	EPI_ISL_7840625		England/LSPA-3DD1336/2022	EPI_ISL_12469798
England/LSPA-2C6193D/2021	EPI_ISL_7201863		England/LSPA-2E400E2/2021	EPI_ISL_7840773		England/LSPA-3DD1916/2022	EPI_ISL_12469851
England/LSPA-2C61AC1/2021	EPI_ISL_7202028		England/LSPA-2E4020A/2021	EPI_ISL_7840782		England/LSPA-3DD02D0/2022	EPI_ISL_12469900
England/LSPA-2C61AFE/2021	EPI_ISL_7201981		England/LSPA-2E402EC/2021	EPI_ISL_7896874		England/LSPA-3DD071D/2022	EPI_ISL_12469928
England/LSPA-2C61E10/2021	EPI_ISL_7201941		England/LSPA-2E402FB/2021	EPI_ISL_7840620		England/LSPA-3DD0795/2022	EPI_ISL_12469934
England/LSPA-2C61E3E/2021	EPI_ISL_7201884		England/LSPA-2E40370/2021	EPI_ISL_7840662		England/LSPA-3DD0355/2022	EPI_ISL_12469968
England/LSPA-2C61E7A/2021	EPI_ISL_7202033		England/LSPA-2E4038F/2021	EPI_ISL_7840661		England/LSPA-3DD0829/2022	EPI_ISL_12469979
England/LSPA-2C68884/2021	EPI_ISL_7203445		England/LSPA-2E404B9/2021	EPI_ISL_7840806		England/LSPA-3DCFF28/2022	EPI_ISL_12469995
England/LSPA-2C68B12/2021	EPI_ISL_7203398		England/LSPA-2E404E6/2021	EPI_ISL_7840802		England/LSPA-3DD0838/2022	EPI_ISL_12470016
England/LSPA-2C68B5E/2021	EPI_ISL_7203342		England/LSPA-2E41272/2021	EPI_ISL_7840699		England/LSPA-3DD030A/2022	EPI_ISL_12470037
England/LSPA-2C68BE5/2021	EPI_ISL_7203489		England/LSPA-2E413BB/2021	EPI_ISL_7840542		England/LSPA-3DD0610/2022	EPI_ISL_12470060
England/LSPA-2C68CB5/2021	EPI_ISL_7203403		England/LSPA-2E413E8/2021	EPI_ISL_7840512		England/LSPA-3DD0768/2022	EPI_ISL_12470076
England/LSPA-2C8EDD4/2021	EPI_ISL_7302631		England/LSPA-2E413F7/2021	EPI_ISL_7840694		England/LSPA-3DCEB8F/2022	EPI_ISL_12479236
England/LSPA-2C90407/2021	EPI_ISL_7303206		England/LSPA-2E4151F/2021	EPI_ISL_7840669		England/LSPA-3DBD78F/2022	EPI_ISL_12479456
England/LSPA-2C90829/2021	EPI_ISL_7303365		England/LSPA-2E415F1/2021	EPI_ISL_7840695		England/LSPA-3DBD321/2022	EPI_ISL_12479562
England/LSPA-2CFCFDB/2021	EPI_ISL_7536226		England/LSPA-2E41685/2021	EPI_ISL_7840756		England/QEUH-3DC8B0D/2022	EPI_ISL_12548170
England/LSPA-2CFD1F2/2021	EPI_ISL_7535929		England/LSPA-2E428F7/2021	EPI_ISL_7840693		England/QEUH-3DC8860/2022	EPI_ISL_12548175
England/LSPA-2CFFE9F/2021	EPI_ISL_7485743		England/LSPA-2E42930/2021	EPI_ISL_7840724		England/QEUH-3DC87BE/2022	EPI_ISL_12548191
England/LSPA-2CFFECC/2021	EPI_ISL_7485449		England/LSPA-2E42A4C/2021	EPI_ISL_7840761		England/QEUH-3DC8A2E/2022	EPI_ISL_12548194
England/LSPA-2D18CD1/2021	EPI_ISL_7517238		England/LSPA-2E42A6A/2021	EPI_ISL_7840803		England/LSPA-3DCB6BE/2022	EPI_ISL_12469307
England/LSPA-2D18E26/2021	EPI_ISL_7517538		England/LSPA-2E42A79/2021	EPI_ISL_7840702		England/LSPA-3DCB8D6/2022	EPI_ISL_12469327
England/LSPA-2D18E62/2021	EPI_ISL_7517397		England/LSPA-2E42A97/2021	EPI_ISL_7840506		England/LSPA-3DCB7D9/2022	EPI_ISL_12469356
England/LSPA-2D18F50/2021	EPI_ISL_7518379		England/LSPA-2E42B2B/2021	EPI_ISL_7840763		England/LSPA-3DCD986/2022	EPI_ISL_12469482
England/LSPA-2D19010/2021	EPI_ISL_7518542		England/LSPA-2E42B3A/2021	EPI_ISL_7840780		England/LSPA-3DCD5FB/2022	EPI_ISL_12469492
England/LSPA-2D19DFB/2021	EPI_ISL_7520012		England/LSPA-2E42B58/2021	EPI_ISL_7840568		England/LSPA-3DCD519/2022	EPI_ISL_12469493
England/LSPA-2D19F6E/2021	EPI_ISL_7519040		England/LSPA-2E42B85/2021	EPI_ISL_7840576		England/LSPA-3DCD75F/2022	EPI_ISL_12469509
England/LSPA-2D19F9B/2021	EPI_ISL_7520059		England/LSPA-2E42CEC/2021	EPI_ISL_7840769		England/LSPA-3DCD7D7/2022	EPI_ISL_12469513
England/LSPA-2D1A03D/2021	EPI_ISL_7518852		England/LSPA-2E42CFB/2021	EPI_ISL_7840555		England/LSPA-3DCD76E/2022	EPI_ISL_12469523
England/LSPA-2D1A079/2021	EPI_ISL_7518828		England/LSPA-2E42D70/2021	EPI_ISL_7840801		England/LSPA-3DCD670/2022	EPI_ISL_12469536
England/LSPA-2D1A097/2021	EPI_ISL_7519672		England/LSPA-2E42E22/2021	EPI_ISL_7840800		England/QEUH-3DC85B4/2022	EPI_ISL_12548301
England/LSPA-2D1A0A6/2021	EPI_ISL_7519187		England/LSPA-2E42E40/2021	EPI_ISL_7840792		England/QEUH-3DBA694/2022	EPI_ISL_12548667
England/LSPA-2D1A185/2021	EPI_ISL_7519505		England/LSPA-2E433E6/2021	EPI_ISL_7839002		England/QEUH-3DB9808/2022	EPI_ISL_12548672
England/LSPA-2D1A370/2021	EPI_ISL_7519722		England/LSPA-2E4342F/2021	EPI_ISL_7839006		England/QEUH-3DB9844/2022	EPI_ISL_12548754
England/LSPA-2D1C44E/2021	EPI_ISL_7535984		England/LSPA-2E44190/2021	EPI_ISL_7838947		England/QEUH-3DB97A1/2022	EPI_ISL_12548762
England/LSPA-2D1C6C0/2021	EPI_ISL_7536258		England/LSPA-2E442E8/2021	EPI_ISL_7839197		England/QEUH-3DB94AA/2022	EPI_ISL_12548799
England/LSPA-2D84B97/2021	EPI_ISL_7656258		England/LSPA-2E442F7/2021	EPI_ISL_7839147		England/QEUH-3DB97DE/2022	EPI_ISL_12548803
England/LSPA-2D84BC4/2021	EPI_ISL_7656186		England/LSPA-2E4436D/2021	EPI_ISL_7839067		England/LSPA-3DC4FD8/2022	EPI_ISL_12434815
England/LSPA-2D84C49/2021	EPI_ISL_7655937		England/LSPA-2E445EF/2021	EPI_ISL_7839221		England/LSPA-3DC4DB0/2022	EPI_ISL_12434844
England/LSPA-2D84C85/2021	EPI_ISL_7656302		England/LSPA-2E45E6B/2021	EPI_ISL_7840633		England/DHSC-CYR1XMG/2022
England/LSPA-2D84CC1/2021	EPI_ISL_7656022		England/LSPA-2E45E98/2021	EPI_ISL_7840812		England/LSPA-3DC19FB/2022	EPI_ISL_12516577
England/LSPA-2D84DBF/2021	EPI_ISL_7656320		England/LSPA-2E45ED4/2021	EPI_ISL_7840626		England/LSPA-3DC1F26/2022	EPI_ISL_12516584
England/LSPA-2D84DDD/2021	EPI_ISL_7656247		England/LSPA-2E45F1D/2021	EPI_ISL_7840705		England/LSPA-3DBFBDC/2022	EPI_ISL_12434599
England/LSPA-2D84DEC/2021	EPI_ISL_7656166		England/LSPA-2E45F4A/2021	EPI_ISL_7840522		England/LSPA-3DBFB54/2022	EPI_ISL_12434674
England/LSPA-2D84E52/2021	EPI_ISL_7656054		England/LSPA-2E45F59/2021	EPI_ISL_7840732		England/LSPA-3DBF899/2022	EPI_ISL_12434678
England/LSPA-2D84E61/2021	EPI_ISL_7656193		England/LSPA-2E45F68/2021	EPI_ISL_7840580		England/LSPA-3DBF750/2022	EPI_ISL_12434712
England/LSPA-2D84E70/2021	EPI_ISL_7656199		England/LSPA-2E45F77/2021	EPI_ISL_7840766		England/DHSC-CYGMX9K/2022
England/LSPA-2D84EDA/2021	EPI_ISL_7656108		England/LSPA-2E45FFF/2021	EPI_ISL_7840630		England/QEUH-3DB45CA/2022	EPI_ISL_12548995
England/LSPA-2D84F22/2021	EPI_ISL_7656036		England/LSPA-2E46028/2021	EPI_ISL_7840667		England/QEUH-3DB43A2/2022	EPI_ISL_12549067
England/LSPA-2D84F5F/2021	EPI_ISL_7656304		England/LSPA-2E460EC/2021	EPI_ISL_7840603		England/LSPA-3DB7C2C/2022	EPI_ISL_12428854
England/LSPA-2D84F8C/2021	EPI_ISL_7656007		England/LSPA-2E4618F/2021	EPI_ISL_7840569		England/LSPA-3DB806B/2022	EPI_ISL_12428911
England/LSPA-2D84F9B/2021	EPI_ISL_7656016		England/LSPA-2E461BC/2021	EPI_ISL_7840686		England/LSPA-3DB6E54/2022	EPI_ISL_12428926
England/LSPA-2D84FAA/2021	EPI_ISL_7655991		England/LSPA-2E461DA/2021	EPI_ISL_7840526		England/LSPA-3DB6E45/2022	EPI_ISL_12428949
England/LSPA-2D84FC8/2021	EPI_ISL_7656255		England/LSPA-2E461F8/2021	EPI_ISL_7840644		England/LSPA-3DB802F/2022	EPI_ISL_12428964
England/LSPA-2D84FF5/2021	EPI_ISL_7656042		England/LSPA-2E46222/2021	EPI_ISL_7840752		England/LSPA-3DAAEBD/2022	EPI_ISL_12396528
England/LSPA-2D850B5/2021	EPI_ISL_7656080		England/LSPA-2E4625F/2021	EPI_ISL_7840501		England/LSPA-3DAB13B/2022	EPI_ISL_12396577
England/LSPA-2D850C4/2021	EPI_ISL_7656173		England/LSPA-2E462AA/2021	EPI_ISL_7840590		England/LSPA-3DAA06C/2022	EPI_ISL_12396713
England/LSPA-2D850D3/2021	EPI_ISL_7656017		England/LSPA-2E462F5/2021	EPI_ISL_7840622		England/LSPA-3DAA14B/2022	EPI_ISL_12396794
England/LSPA-2D850E2/2021	EPI_ISL_7656252		England/LSPA-2E825C7/2021	EPI_ISL_7863526		England/QEUH-3DAAD29/2022	EPI_ISL_12549406
England/LSPA-2D8511C/2021	EPI_ISL_7656260		England/LSPA-2E86851/2021	EPI_ISL_7865678		England/LSPA-3DA9B99/2022	EPI_ISL_12396801
England/LSPA-2D85158/2021	EPI_ISL_7656215		England/LSPA-2E86860/2021	EPI_ISL_7865648		England/LSPA-3DA9F9D/2022	EPI_ISL_12396805
England/LSPA-2DDA488/2021	EPI_ISL_8665626		England/LSPA-2E8689D/2021	EPI_ISL_7865589		England/LSPA-3DA9CF0/2022	EPI_ISL_12396807
England/LSPA-2DDA4C4/2021	EPI_ISL_8665632		England/LSPA-2E86AD3/2021	EPI_ISL_7865549		England/LSPA-3DAC325/2022	EPI_ISL_12337144
England/LSPA-2DDA5EF/2021	EPI_ISL_8665646		England/LSPA-2E86B58/2021	EPI_ISL_7865668		England/LSPA-3DAC352/2022	EPI_ISL_12337189
England/LSPA-2DDA6DD/2021	EPI_ISL_8665673		England/LSPA-2E86BFE/2021	EPI_ISL_7865553		England/LSPA-3DABF31/2022	EPI_ISL_12337210
England/LSPA-2DDA770/2021	EPI_ISL_8665531		England/LSPA-2E885C1/2021	EPI_ISL_7865662		England/LSPA-3DB031F/2022	EPI_ISL_12396188
England/LSPA-2DDA7AD/2021	EPI_ISL_8665607		England/LSPA-2E885FE/2021	EPI_ISL_7865665		England/LSPA-3DB1897/2022	EPI_ISL_12396260
England/LSPA-2DDA7CB/2021	EPI_ISL_8665512		England/LSPA-2E88734/2021	EPI_ISL_7894507		England/LSPA-3DB0A83/2022	EPI_ISL_12396270
England/LSPA-2DDA813/2021	EPI_ISL_8665693		England/LSPA-2E887AD/2021	EPI_ISL_7894517		England/LSPA-3DB0C50/2022	EPI_ISL_12396300
England/LSPA-2DDA9B6/2021	EPI_ISL_8665453		England/LSPA-2E8A2D7/2021	EPI_ISL_8047870		England/LSPA-3DB1C04/2022	EPI_ISL_12396317
England/LSPA-2DDCE79/2021	EPI_ISL_7723725		England/LSPA-2E8A662/2021	EPI_ISL_8048360		England/LSPA-3DB0B80/2022	EPI_ISL_12396344
England/LSPA-2DDD018/2021	EPI_ISL_7723863		England/LSPA-2E8A7BA/2021	EPI_ISL_8048319		England/LSPA-3DB1211/2022	EPI_ISL_12396404
England/LSPA-2DDD063/2021	EPI_ISL_7723770		England/LSPA-2E8A7D8/2021	EPI_ISL_8048254		England/LSPA-3DB0CAB/2022	EPI_ISL_12396455
England/LSPA-2DDD072/2021	EPI_ISL_7723629		England/LSPA-2E8A811/2021	EPI_ISL_8047897		England/LSPA-3DB0F75/2022	EPI_ISL_12396460
England/LSPA-2DDD25E/2021	EPI_ISL_7723763		England/LSPA-2E8BAFC/2021	EPI_ISL_8048335		England/LSPA-3DB1A55/2022	EPI_ISL_12396496
England/LSPA-2DDD2D6/2021	EPI_ISL_7723857		England/LSPA-2E8BC6F/2021	EPI_ISL_8048299		England/LSPA-3DB16CA/2022	EPI_ISL_12396514
England/LSPA-2DEED59/2021	EPI_ISL_7820875		England/LSPA-2E912CE/2021	EPI_ISL_7961106		England/LSPA-3DB16BB/2022	EPI_ISL_12396519
England/LSPA-2DEEDFF/2021	EPI_ISL_7821065		England/LSPA-2E917CF/2021	EPI_ISL_7960944		England/LSPA-3DA31D9/2022	EPI_ISL_12311585
England/LSPA-2DEEF9F/2021	EPI_ISL_7821059		England/LSPA-2E91F21/2021	EPI_ISL_7968485		England/LSPA-3DA40CC/2022	EPI_ISL_12311705
England/LSPA-2DEF004/2021	EPI_ISL_7821130		England/LSPA-2E929AA/2021	EPI_ISL_7896039		England/LSPA-3DA3FEE/2022	EPI_ISL_12311711
England/LSPA-2DEF15C/2021	EPI_ISL_7821083		England/LSPA-2E929D7/2021	EPI_ISL_7896195		England/QEUH-3DA03C7/2022	EPI_ISL_12549602
England/LSPA-2DEF259/2021	EPI_ISL_7821036		England/LSPA-2E92E32/2021	EPI_ISL_7896062		England/QEUH-3DA1D6E/2022	EPI_ISL_12549668
England/LSPA-2DF1175/2021	EPI_ISL_7820956		England/LSPA-2E92EF6/2021	EPI_ISL_7896270		England/LSPA-3DA26AE/2022	EPI_ISL_12312164
England/LSPA-2DF3C45/2021	EPI_ISL_7820745		England/LSPA-2E935A5/2021	EPI_ISL_7896360		England/QEUH-3DA1B46/2022	EPI_ISL_12549712
England/LSPA-2DF3CCD/2021	EPI_ISL_7820543		England/LSPA-2EA11A0/2021	EPI_ISL_7963627		England/QEUH-3DA1F2C/2022	EPI_ISL_12549776
England/LSPA-2DF3D8E/2021	EPI_ISL_7820568		England/LSPA-2EA1225/2021	EPI_ISL_7963865		England/LSPA-3DA7CE3/2022	EPI_ISL_12312262
England/LSPA-2DF3DBB/2021	EPI_ISL_7820514		England/LSPA-2EBD97C/2021	EPI_ISL_7993222		England/LSPA-3DA7928/2022	EPI_ISL_12312283
England/LSPA-2DF3DCA/2021	EPI_ISL_7820774		England/LSPA-2EBDA00/2021	EPI_ISL_7993101		England/LSPA-3DA7991/2022	EPI_ISL_12312346
England/LSPA-2DF3DE8/2021	EPI_ISL_7820793		England/LSPA-2EBDA1F/2021	EPI_ISL_7993135		England/LSPA-3DA7F53/2022	EPI_ISL_12312418
England/LSPA-2DF3E03/2021	EPI_ISL_7820722		England/LSPA-2EBDA6A/2021	EPI_ISL_7993113		England/LSPA-3DA830B/2022	EPI_ISL_12312457
England/LSPA-2DF3E12/2021	EPI_ISL_7820663		England/LSPA-2EBDAC4/2021	EPI_ISL_7993064		England/LSPA-3DA7DD1/2022	EPI_ISL_12312473
England/LSPA-2DF3E5E/2021	EPI_ISL_7820664		England/LSPA-2EBDAD3/2021	EPI_ISL_7993200		England/LSPA-3DA6992/2022	EPI_ISL_12312482
England/LSPA-2DF3E7C/2021	EPI_ISL_7820770		England/LSPA-2EBDB0D/2021	EPI_ISL_7993062		England/LSPA-3DA6B32/2022	EPI_ISL_12312548
England/LSPA-2DF3E8B/2021	EPI_ISL_7820753		England/LSPA-2EBDB67/2021	EPI_ISL_7993018		England/QEUH-3D98975/2022	EPI_ISL_12550012
England/LSPA-2DF3EB8/2021	EPI_ISL_7820643		England/LSPA-2EBDC0A/2021	EPI_ISL_7993224		England/QEUH-3D97949/2022	EPI_ISL_12550025
England/LSPA-2DF3EC7/2021	EPI_ISL_7820672		England/LSPA-2EBDD8F/2021	EPI_ISL_7993293		England/QEUH-3D988B4/2022	EPI_ISL_12550034
England/LSPA-2DF3F6A/2021	EPI_ISL_7820575		England/LSPA-2EBDDAD/2021	EPI_ISL_7993155		England/QEUH-3D97E2C/2022	EPI_ISL_12550056
England/LSPA-2DF3F79/2021	EPI_ISL_7820637		England/LSPA-2EBDEB9/2021	EPI_ISL_7993183		England/QEUH-3D972E4/2022	EPI_ISL_12550067
England/LSPA-2DF9F82/2021	EPI_ISL_7719804		England/LSPA-2EBF743/2021	EPI_ISL_7961566		England/QEUH-3D97D7A/2022	EPI_ISL_12550091
England/LSPA-2DFA006/2021	EPI_ISL_7719592		England/LSPA-2EBF8B9/2021	EPI_ISL_7961751		England/LSPA-3D9C6F2/2022	EPI_ISL_12280997
England/LSPA-2DFA015/2021	EPI_ISL_7719587		England/LSPA-2EBF97A/2021	EPI_ISL_7962431		England/LSPA-3D9C71D/2022	EPI_ISL_12281242
England/LSPA-2DFA060/2021	EPI_ISL_7719615		England/LSPA-2EBFA68/2021	EPI_ISL_7961553		England/LSPA-3D9E229/2022	EPI_ISL_13442238
England/LSPA-2DFA07F/2021	EPI_ISL_7719791		England/LSPA-2EBFB56/2021	EPI_ISL_7961598		England/LSPA-3D9E292/2022	EPI_ISL_13442257
England/LSPA-2DFA0BB/2021	EPI_ISL_7719621		England/LSPA-2EBFBCF/2021	EPI_ISL_7961220		England/LSPA-3D99AEA/2022	EPI_ISL_12312607
England/LSPA-2DFA0D9/2021	EPI_ISL_7719883		England/LSPA-2EBFBED/2021	EPI_ISL_7962397		England/LSPA-3D99F63/2022	EPI_ISL_12312669
England/LSPA-2DFA0E8/2021	EPI_ISL_7719873		England/LSPA-2EC0FFC/2021	EPI_ISL_7971149		England/LSPA-3D9A1A8/2022	EPI_ISL_12312706
England/LSPA-2DFA121/2021	EPI_ISL_7719771		England/LSPA-2EC1131/2021	EPI_ISL_7971124		England/LSPA-3D9A0C9/2022	EPI_ISL_12312720
England/LSPA-2DFA18B/2021	EPI_ISL_7719875		England/LSPA-2ECCA0E/2021	EPI_ISL_7955625		England/LSPA-3D99B9C/2022	EPI_ISL_12312727
England/LSPA-2DFA1A9/2021	EPI_ISL_7719750		England/LSPA-2ECCA2C/2021	EPI_ISL_7955632		England/QEUH-3D98D88/2022	EPI_ISL_12549914
England/LSPA-2DFA1B8/2021	EPI_ISL_7719865		England/LSPA-2ECCEC6/2021	EPI_ISL_7955589		England/LSPA-3D9A0BA/2022	EPI_ISL_12312753
England/LSPA-2DFA1F4/2021	EPI_ISL_7719617		England/LSPA-2F02B17/2021	EPI_ISL_8048896		England/QEUH-3D98F46/2022	EPI_ISL_12549922
England/LSPA-2DFAB32/2021	EPI_ISL_7719743		England/LSPA-2F04EFE/2021	EPI_ISL_8047711		England/LSPA-3D8E3ED/2022	EPI_ISL_12253647
England/LSPA-2DFABF6/2021	EPI_ISL_7719836		England/LSPA-2F04FBF/2021	EPI_ISL_8047693		England/LSPA-3D8ED0D/2022	EPI_ISL_12253658
England/LSPA-2DFAC20/2021	EPI_ISL_7719694		England/LSPA-2F1423B/2021	EPI_ISL_8041925		England/LSPA-3D8E981/2022	EPI_ISL_12253659
England/LSPA-2DFAC4E/2021	EPI_ISL_7719634		England/LSPA-2F14277/2021	EPI_ISL_8042062		England/LSPA-3D8ED67/2022	EPI_ISL_12253675
England/LSPA-2DFADA5/2021	EPI_ISL_7719636		England/LSPA-2F257A1/2021	EPI_ISL_8072668		England/LSPA-3D8ED49/2022	EPI_ISL_12253695
England/LSPA-2DFADB4/2021	EPI_ISL_7719817		England/LSPA-2F257FC/2021	EPI_ISL_8072753		England/LSPA-3D8ECE2/2022	EPI_ISL_12253702
England/LSPA-2DFADD2/2021	EPI_ISL_7719610		England/LSPA-2F25808/2021	EPI_ISL_8072734		England/LSPA-3D8EC00/2022	EPI_ISL_12253723
England/LSPA-2DFADF0/2021	EPI_ISL_7719772		England/LSPA-2F25835/2021	EPI_ISL_8072796		England/LSPA-3D8ED85/2022	EPI_ISL_12253737
England/LSPA-2DFAE1B/2021	EPI_ISL_7719808		England/LSPA-2F25853/2021	EPI_ISL_8072590		England/DHSC-CYR4BNS/2022
England/LSPA-2DFAEC0/2021	EPI_ISL_7719700		England/LSPA-2F25880/2021	EPI_ISL_8072824		England/QEUH-3D8D533/2022	EPI_ISL_12550345
England/LSPA-2DFAEDF/2021	EPI_ISL_7719801		England/LSPA-2F258BD/2021	EPI_ISL_8072776		England/QEUH-3D8D16C/2022	EPI_ISL_12550348
England/LSPA-2DFAEEE/2021	EPI_ISL_7719667		England/LSPA-2F258DB/2021	EPI_ISL_8072642		England/LSPA-3D88CAC/2022	EPI_ISL_12253762
England/LSPA-2DFAEFD/2021	EPI_ISL_7719880		England/LSPA-2F25905/2021	EPI_ISL_8072616		England/LSPA-3D88AA2/2022	EPI_ISL_12253774
England/LSPA-2DFAF09/2021	EPI_ISL_7719810		England/LSPA-2F2598D/2021	EPI_ISL_8072828		England/LSPA-3D88D12/2022	EPI_ISL_12253798
England/LSPA-2DFAF18/2021	EPI_ISL_7719899		England/LSPA-2F2599C/2021	EPI_ISL_8072678		England/LSPA-3D8888A/2022	EPI_ISL_12253799
England/LSPA-2DFAF27/2021	EPI_ISL_7719731		England/LSPA-2F25A3F/2021	EPI_ISL_8072529		England/LSPA-3D88CCA/2022	EPI_ISL_12253819
England/LSPA-2DFB524/2021	EPI_ISL_7719931		England/LSPA-2F25A6C/2021	EPI_ISL_8072684		England/LSPA-3D88B45/2022	EPI_ISL_12253833
England/LSPA-2DFB542/2021	EPI_ISL_7719955		England/LSPA-2F25A99/2021	EPI_ISL_8072792		England/LSPA-3D867AD/2022	EPI_ISL_12241527
England/LSPA-2DFB560/2021	EPI_ISL_7720016		England/LSPA-2F25B0F/2021	EPI_ISL_8072773		England/LSPA-3D8553B/2022	EPI_ISL_12241167
England/LSPA-2DFB58E/2021	EPI_ISL_7719994		England/LSPA-2F25B1E/2021	EPI_ISL_8072628		England/LSPA-3D85753/2022	EPI_ISL_12241177
England/LSPA-2DFB5E8/2021	EPI_ISL_7719977		England/LSPA-2F25B3C/2021	EPI_ISL_8072658		England/QEUH-3D84851/2022	EPI_ISL_12550362
England/LSPA-2DFB6B8/2021	EPI_ISL_7720056		England/LSPA-2F25B4B/2021	EPI_ISL_8072589		England/LSPA-3D8539B/2022	EPI_ISL_12241223
England/LSPA-2E0F39B/2021	EPI_ISL_7817246		England/LSPA-2F25B69/2021	EPI_ISL_8072743		England/LSPA-3D85683/2022	EPI_ISL_12241234
England/LSPA-2E0F3B9/2021	EPI_ISL_7817169		England/LSPA-2F25B78/2021	EPI_ISL_8072693		England/LSPA-3D85674/2022	EPI_ISL_12241258
England/LSPA-2E0F46B/2021	EPI_ISL_7817314		England/LSPA-2F25C0C/2021	EPI_ISL_8072574		England/LSPA-3D85726/2022	EPI_ISL_12241261
England/LSPA-2E0F4A7/2021	EPI_ISL_7817118		England/LSPA-2F25C1B/2021	EPI_ISL_8072582		England/LSPA-3D858BA/2022	EPI_ISL_12241275
England/LSPA-2E0F4E3/2021	EPI_ISL_7817155		England/LSPA-2F25C2A/2021	EPI_ISL_8072695		England/LSPA-3D8535F/2022	EPI_ISL_12241281
England/LSPA-2E0F708/2021	EPI_ISL_7817234		England/LSPA-2F25C57/2021	EPI_ISL_8072718		England/LSPA-3D8579F/2022	EPI_ISL_12241284
England/LSPA-2E0F7EA/2021	EPI_ISL_7817357		England/LSPA-2F25CB1/2021	EPI_ISL_8072535		England/LSPA-3D8A071/2022	EPI_ISL_12241369
England/LSPA-2E10A83/2021	EPI_ISL_7817210		England/LSPA-2F25D54/2021	EPI_ISL_8072706		England/LSPA-3D88574/2022	EPI_ISL_12241413
England/LSPA-2E10AA1/2021	EPI_ISL_7817196		England/LSPA-2F26C74/2021	EPI_ISL_8072309		England/LSPA-3D883F2/2022	EPI_ISL_12241458
England/LSPA-2E10B71/2021	EPI_ISL_7817348		England/LSPA-2F26C83/2021	EPI_ISL_8072275		England/QEUH-3D7EE85/2022	EPI_ISL_12551855
England/LSPA-2E10BBD/2021	EPI_ISL_7817226		England/LSPA-2F26CCF/2021	EPI_ISL_8072457		England/QEUH-3D7EB9D/2022	EPI_ISL_12551930
England/LSPA-2E10CAB/2021	EPI_ISL_7817219		England/LSPA-2F26CED/2021	EPI_ISL_8072325		England/QEUH-3D7D660/2022	EPI_ISL_12551941
England/LSPA-2E10E69/2021	EPI_ISL_7817297		England/LSPA-2F26D80/2021	EPI_ISL_8072185		England/QEUH-3D7D590/2022	EPI_ISL_12551946
[truncated: 45,464 more rows]

## Sheet: ST2
	Supplementary Table 2. Total lineage appearances and VOC designation within the full dataset 401 unique lobal lineages observed within Norfolk, UK March 2020 – December 2022, in descending order of appearance. Variant of concern (VOC) designation was identified through Scorpio, as part of Pangolin. Lineages which appeared in the early pandemic before VOC designation (naming conventions began in M…
	Lineage	Total Appearances (n)	VOC Designation	First Lineage Emergence Temporal Cluster	Longevity/Outdegree Cluster	Assigned Walktrap Community
	AY.4	6540	Delta	3	1	2
	BA.2	3823	Omicron	4	2	2
	BA.1.1	2586	Omicron	4	1	5
	B.1.1.7	2536	Alpha	2	1	5
	BA.1	1784	Omicron	4	1	5
	BA.1.17.2	1080	Omicron	4	1	5
	AY.4.2	849	Delta	3	1	2
	BA.1.1.13	769	Omicron	4	1	5
	B.1.177	566	Pre-VOC	2	1	5
	AY.6	393	Delta	3	3	4
	AY.43	383	Delta	3	1	4
	AY.98	341	Delta	3	1	5
	BA.2.9	318	Omicron	5	2	3
	B.1.1	308	Pre-VOC	1	1	4
	AY.5	304	Delta	3	3	5
	BA.2.1	298	Omicron	5	2	6
	BA.1.15.1	294	Omicron	4	1	5
	B.1.1.198	272	Pre-VOC	2	1	5
	BA.1.1.14	250	Omicron	4	1	2
	AY.4.2.2	222	Delta	3	1	1
	AY.120	213	Delta	3	3	1
	B.1.177.57	199	Pre-VOC	2	1	5
	BA.5.1	193	Omicron	6	3	3
	B.1	154	Pre-VOC	1	1	4
	BA.1.1.15	152	Omicron	2	1	2
	BA.1.17	141	Omicron	4	1	5
	BA.2.3	141	Omicron	5	2	2
	BA.2.10	140	Omicron	4	2	1
	BA.5.2.1	138	Omicron	6	3	4
	BA.1.15	133	Omicron	4	1	5
	BA.5.2	132	Omicron	6	3	3
	BA.2.5	116	Omicron	5	2	6
	B.1.617.2	109	Delta	3	3	1
	BA.1.16	108	Omicron	4	2	5
	AY.124	93	Delta	3	3	1
	AY.4.2.1	79	Delta	3	3	6
	AY.4.8	73	Delta	3	3	2
	AY.9	70	Delta	3	3	4
	BA.1.1.1	69	Omicron	4	2	5
	AY.36	68	Delta	3	3	2
	B.1.177.16	63	Pre-VOC	2	1	5
	B.1.201	63	Pre-VOC	1	2	4
	B	61	Pre-VOC	1	2	5
	B.1.225	55	Pre-VOC	1	2	4
	BA.4	53	Omicron	5	2	2
	AY.46.5	52	Delta	3	3	4
	B.1.36.2	52	Pre-VOC	2	1	3
	AY.111	51	Delta	3	3	1
	AY.90	50	Delta	3	3	5
	AY.7	49	Delta	3	3	4
	B.1.258	49	Pre-VOC	2	3	5
	BQ.1.1	49	Omicron	7	3	5
	AY.122	47	Delta	3	3	1
	BQ.1	47	Omicron	7	3	5
	XL	46	Omicron	5	2	5
	AY.9.2	43	Delta	3	3	5
	AD.2	42	Pre-VOC	2	3	1
	BE.1	42	Omicron	6	3	4
	BA.1.1.12	39	Omicron	4	2	5
	BA.2.3.5	37	Omicron	5	2	6
	XBB.1	37	Omicron	7	3	5
	AY.121	34	Delta	4	2	1
	AY.127	33	Delta	4	2	6
	BA.2.18	33	Omicron	5	2	2
	BQ.1.1.8	33	Omicron	8	2	5
	BA.2.12.1	31	Omicron	5	2	2
	BA.4.1	28	Omicron	6	3	2
	BE.1.1	28	Omicron	6	3	4
	AY.10	27	Delta	3	2	2
	BA.1.18	27	Omicron	4	2	5
	XE	27	Omicron	5	2	5
	B.1.177.4	26	Pre-VOC	2	3	5
	BA.1.5	26	Omicron	4	2	5
	BF.28	26	Omicron	6	3	5
	BA.5.1.35	24	Omicron	6	2	3
	XBB.1.5.20	24	Omicron	8	2	5
	B.1.36.17	23	Pre-VOC	2	3	3
	AY.126	22	Delta	4	3	1
	B.1.177.10	22	Pre-VOC	2	3	5
	BA.2.23	22	Omicron	5	2	1
	BA.2.50	22	Omicron	5	2	2
	B.1.1.311	21	Pre-VOC	2	3	5
	B.1.1.37	21	Pre-VOC	2	3	5
	B.1.93	21	Pre-VOC	1	2	5
	BQ.1.1.62	21	Omicron	8	2	5
	XQ	21	Omicron	5	2	5
	BA.1.10	20	Omicron	4	2	2
	BA.5.2.3	19	Omicron	6	3	4
	BA.5.2.6	19	Omicron	7	3	4
	BD.1	19	Omicron	4	2	3
	BF.11.2	19	Omicron	7	3	4
	BA.4.6	18	Omicron	6	3	3
	AY.4.11	17	Delta	4	2	6
	BQ.1.8	17	Omicron	7	3	5
	B.1.258.3	16	Pre-VOC	2	2	5
	BA.4.1.8	16	Omicron	6	3	3
	BA.5.1.30	16	Omicron	6	3	4
	BA.2.37	15	Omicron	5	2	2
	BA.5.1.33	15	Omicron	7	3	4
	B.1.160	14	Pre-VOC	2	3	2
	B.1.177.54	14	Pre-VOC	2	3	4
	B.1.177.60	14	Pre-VOC	2	1	2
	B.1.177.69	14	Pre-VOC	2	2	5
	BA.5.2.13	14	Omicron	7	3	3
	BA.1.7	13	Omicron	4	2	2
	BN.1.3	13	Omicron	8	2	4
	B.1.177.87	12	Pre-VOC	2	2	4
	B.1.36.9	12	Pre-VOC	2	3	4
	B.1.1.307	11	Pre-VOC	2	3	5
	BA.2.12	11	Omicron	5	2	2
	BA.2.8	11	Omicron	5	2	1
	BA.4.6.1	11	Omicron	7	3	3
	BA.5	11	Omicron	6	3	4
	BQ.1.1.1	11	Omicron	7	3	5
	B.1.1.3	10	Pre-VOC	1	2	5
	B.1.177.17	10	Pre-VOC	2	3	4
	B.1.221	10	Pre-VOC	2	1	5
	B.3	10	Pre-VOC	1	2	5
	B.40	10	Pre-VOC	1	2	5
	BA.5.1.10	10	Omicron	6	2	3
	BA.5.1.5	10	Omicron	6	3	3
	BA.5.2.26	10	Omicron	6	3	4
	BE.1.2	10	Omicron	7	3	3
	BF.4	10	Omicron	6	2	4
	BF.7	10	Omicron	7	3	4
	B.1.111	9	Pre-VOC	1	2	5
	BA.1.12	9	Omicron	4	2	5
	BA.5.1.21	9	Omicron	6	2	3
	BA.5.2.20	9	Omicron	6	3	3
	BA.5.2.7	9	Omicron	7	2	3
	BA.5.2.9	9	Omicron	6	3	4
	BA.5.3.3	9	Omicron	6	3	4
	BF.5	9	Omicron	6	2	5
	BF.6	9	Omicron	6	2	5
	BQ.1.1.4	9	Omicron	8	2	4
	AY.121.1	8	Delta	4	2	6
	AY.4.5	8	Delta	3	3	5
	AY.87	8	Delta	3	3	5
	B.1.351	8	Beta	2	1	4
	BA.5.1.22	8	Omicron	6	3	4
	BA.5.2.35	8	Omicron	7	3	4
	BQ.1.1.2	8	Omicron	7	3	5
	DF.1	8	Omicron	7	3	5
	AY.34	7	Delta	3	3	1
	AY.34.1	7	Delta	4	2	1
	B.1.177.56	7	Pre-VOC	2	3	5
	B.1.177.81	7	Pre-VOC	2	2	5
	BA.1.20	7	Omicron	4	2	5
	BA.2.16	7	Omicron	5	2	2
	BA.5.1.23	7	Omicron	6	3	4
	BA.5.8	7	Omicron	6	2	3
	BE.1.1.2	7	Omicron	6	2	4
	BF.1	7	Omicron	6	2	4
	BF.26	7	Omicron	7	3	5
	BF.7.5	7	Omicron	7	3	5
	BQ.1.1.22	7	Omicron	8	2	5
	AY.46.6	6	Delta	4	3	2
	AY.8	6	Delta	3	2	5
	B.1.1.351	6	Pre-VOC	2	2	5
	BA.1.1.18	6	Omicron	5	2	5
	BA.1.14	6	Omicron	4	2	5
	BA.5.9	6	Omicron	6	3	3
	BF.11.1	6	Omicron	6	3	4
	BN.1	6	Omicron	8	2	5
	BQ.1.11	6	Omicron	7	3	5
	C.35	6	Pre-VOC	2	3	5
	AY.103	5	Delta	3	3	1
	AY.42	5	Delta	3	3	5
	AY.98.1	5	Delta	3	3	5
	B.1.1.1	5	Pre-VOC	1	3	5
	B.1.1.10	5	Pre-VOC	1	2	4
	B.1.1.12	5	Pre-VOC	2	2	5
	B.1.1.170	5	Pre-VOC	2	2	5
	B.1.221.1	5	Pre-VOC	2	2	4
	B.1.391	5	Pre-VOC	1	2	3
	B.33	5	Pre-VOC	1	2	5
	BA.2.32	5	Omicron	5	2	2
	BA.2.36	5	Omicron	5	2	1
	BA.2.75.1	5	Omicron	6	2	2
	BA.4.4	5	Omicron	6	2	4
	BA.5.1.24	5	Omicron	6	2	3
	BA.5.2.21	5	Omicron	7	2	3
	BA.5.6	5	Omicron	6	3	3
	BF.14	5	Omicron	7	3	5
	BN.1.5	5	Omicron	7	3	5
	BQ.1.13	5	Omicron	7	2	5
	CR.2	5	Omicron	7	2	5
	AY.25.1	4	Delta	4	2	3
	B.1.177.18	4	Pre-VOC	2	2	5
	B.1.177.7	4	Pre-VOC	2	3	5
	B.23	4	Pre-VOC	1	2	5
	BA.1.1.4	4	Omicron	4	2	5
	BA.2.22	4	Omicron	5	2	6
	BA.2.23.1	4	Omicron	5	2	1
	BA.2.38	4	Omicron	6	2	1
	BA.2.41	4	Omicron	5	2	1
	BA.5.1.2	4	Omicron	6	2	4
	BA.5.1.25	4	Omicron	6	2	3
	BA.5.1.26	4	Omicron	7	2	3
	BA.5.1.3	4	Omicron	6	2	3
	BA.5.2.28	4	Omicron	7	2	4
	BF.11	4	Omicron	6	3	4
	BQ.1.1.6	4	Omicron	7	3	5
	BQ.1.2	4	Omicron	7	3	4
	CH.1.1	4	Omicron	8	2	5
	CK.2.1	4	Omicron	7	2	5
	CN.1	4	Omicron	7	3	5
	AY.118	3	Delta	4	2	3
	AY.20.1	3	Delta	4	2	6
	AY.4.10	3	Delta	4	2	1
	B.1.1.279	3	Pre-VOC	2	2	5
	B.1.258.4	3	Pre-VOC	2	2	4
	B.1.36.39	3	Pre-VOC	2	2	4
	BA.1.19	3	Omicron	4	2	5
	BA.2.10.1	3	Omicron	5	2	5
	BA.2.39	3	Omicron	5	2	2
	BA.2.56	3	Omicron	6	2	1
	BA.4.1.1	3	Omicron	6	2	3
	BA.5.2.2	3	Omicron	6	2	4
	BA.5.3.1	3	Omicron	6	2	4
	BF.10	3	Omicron	7	2	5
	BN.1.3.1	3	Omicron	8	2	4
	BQ.1.3.2	3	Omicron	8	2	5
	CK.2.1.1	3	Omicron	7	2	5
	XAZ	3	Omicron	6	2	5
	AY.107	2	Delta	3	2	4
	AY.4.9	2	Delta	3	3	5
	AY.47	2	Delta	4	2	5
	AY.58	2	Delta	3	2	4
	B.1.1.41	2	Pre-VOC	1	2	5
	B.1.1.500	2	Pre-VOC	2	2	4
	B.1.1.529	2	Omicron	5	2	4
	B.1.177.19	2	Pre-VOC	2	3	5
	B.1.177.20	2	Pre-VOC	2	2	4
	B.1.177.58	2	Pre-VOC	2	2	5
	B.1.177.65	2	Pre-VOC	2	2	5
	B.1.2	2	Pre-VOC	2	2	4
	B.1.240	2	Pre-VOC	2	2	1
	B.1.250	2	Pre-VOC	1	2	3
	B.1.36.7	2	Pre-VOC	2	2	4
	B.1.367	2	Pre-VOC	2	2	4
	B.1.389	2	Pre-VOC	2	2	4
	B.1.408	2	Pre-VOC	2	2	4
	B.1.610	2	Pre-VOC	2	2	4
	B.29	2	Pre-VOC	1	2	5
	BA.1.1.10	2	Omicron	5	2	5
	BA.1.1.7	2	Omicron	4	2	2
	BA.1.21	2	Omicron	4	2	2
	BA.2.10.3	2	Omicron	5	2	2
	BA.2.2.1	2	Omicron	5	2	1
	BA.2.51	2	Omicron	5	2	1
	BA.2.6	2	Omicron	5	2	2
	BA.2.76	2	Omicron	6	2	6
	BA.2.9.1	2	Omicron	5	2	2
	BA.2.9.3	2	Omicron	6	2	1
	BA.4.1.10	2	Omicron	6	3	3
	BA.4.1.5	2	Omicron	6	2	3
	BA.4.7	2	Omicron	6	2	3
	BA.5.1.1	2	Omicron	6	2	4
	BA.5.2.33	2	Omicron	6	3	4
	BA.5.2.34	2	Omicron	8	2	4
	BA.5.3	2	Omicron	7	2	3
	BA.5.3.2	2	Omicron	6	2	4
	BA.5.5	2	Omicron	6	2	4
	BE.1.1.1	2	Omicron	6	2	4
	BE.1.3	2	Omicron	6	2	3
	BF.11.5	2	Omicron	7	2	4
	BF.36	2	Omicron	7	3	5
	BF.7.4	2	Omicron	7	2	4
	BF.7.4.1	2	Omicron	8	2	4
	BQ.1.1.19	2	Omicron	8	2	5
	BQ.1.1.24	2	Omicron	8	2	5
	BQ.1.1.5	2	Omicron	7	2	5
	BQ.1.1.7	2	Omicron	8	2	4
	BQ.1.14	2	Omicron	7	2	4
	BS.1	2	Omicron	7	2	5
	CH.1.1.2	2	Omicron	8	2	5
	CJ.1.2	2	Omicron	8	2	5
	EC.1.1	2	Omicron	8	2	5
	Q.1	2	Alpha	3	2	5
	XAY.1	2	Omicron	8	2	5
	XN	2	Omicron	5	2	5
	AY.129	1	Delta	3	2	1
	AY.25	1	Delta	4	2	1
	AY.3	1	Delta	4	2	1
	AY.32	1	Delta	3	2	3
	AY.33	1	Delta	3	2	3
	AY.4.13	1	Delta	4	2	2
	AY.4.17	1	Delta	3	2	1
	AY.4.2.3	1	Delta	4	2	3
	AY.4.4	1	Delta	3	2	4
	AY.45	1	Delta	3	2	5
	AY.88	1	Delta	4	2	4
	AY.99	1	Delta	4	2	4
	B.1.1.147	1	Pre-VOC	1	2	5
	B.1.1.159	1	Pre-VOC	2	2	4
	B.1.1.164	1	Pre-VOC	1	2	5
	B.1.1.189	1	Pre-VOC	1	2	5
	B.1.1.196	1	Pre-VOC	2	2	5
	B.1.1.204	1	Pre-VOC	2	2	5
	B.1.1.218	1	Pre-VOC	2	2	5
	B.1.1.222	1	Pre-VOC	2	2	5
	B.1.1.240	1	Pre-VOC	2	2	5
	B.1.1.274	1	Pre-VOC	2	2	5
	B.1.1.294	1	Pre-VOC	2	2	4
	B.1.1.301	1	Pre-VOC	2	2	5
	B.1.1.341	1	Pre-VOC	2	2	5
	B.1.1.347	1	Pre-VOC	2	2	5
	B.1.1.371	1	Pre-VOC	2	2	5
	B.1.1.487	1	Pre-VOC	2	2	5
	B.1.1.89	1	Pre-VOC	1	2	5
	B.1.160.23	1	Pre-VOC	2	2	5
	B.1.160.7	1	Pre-VOC	2	2	5
	B.1.177.15	1	Pre-VOC	2	2	5
	B.1.177.2	1	Pre-VOC	2	2	5
	B.1.177.48	1	Pre-VOC	2	2	5
	B.1.177.5	1	Pre-VOC	2	2	4
	B.1.177.55	1	Pre-VOC	2	2	5
	B.1.177.6	1	Pre-VOC	2	2	4
	B.1.177.8	1	Pre-VOC	2	2	3
	B.1.218	1	Pre-VOC	2	2	4
	B.1.222	1	Pre-VOC	1	2	4
	B.1.235	1	Pre-VOC	2	2	4
	B.1.236	1	Pre-VOC	2	2	5
	B.1.243	1	Pre-VOC	2	2	4
	B.1.258.12	1	Pre-VOC	2	2	4
	B.1.258.17	1	Pre-VOC	3	2	4
	B.1.36	1	Pre-VOC	1	2	4
	B.1.416	1	Pre-VOC	2	2	4
	B.1.416.1	1	Pre-VOC	2	2	4
	B.1.465	1	Pre-VOC	1	2	4
	B.1.471	1	Pre-VOC	2	2	3
	B.1.523	1	Pre-VOC	2	2	4
	B.1.540	1	Pre-VOC	2	2	2
	B.1.76	1	Pre-VOC	1	2	5
	B.1.9.5	1	Pre-VOC	2	2	5
	B.27	1	Pre-VOC	1	2	5
	B.28	1	Pre-VOC	1	2	5
	B.3.1	1	Pre-VOC	1	2	5
	B.39	1	Pre-VOC	1	2	5
	B.52	1	Pre-VOC	1	2	5
	BA.1.1.11	1	Omicron	5	2	5
	BA.2.13	1	Omicron	6	2	2
	BA.2.14	1	Omicron	5	2	1
	BA.2.25	1	Omicron	5	2	6
	BA.2.3.2	1	Omicron	5	2	2
	BA.2.3.9	1	Omicron	5	2	1
	BA.2.40.1	1	Omicron	6	2	1
	BA.2.44	1	Omicron	5	2	2
	BA.2.45	1	Omicron	5	2	2
	BA.2.52	1	Omicron	5	2	1
	BA.2.75	1	Omicron	7	2	1
	BA.2.75.5	1	Omicron	8	2	1
	BA.4.6.5	1	Omicron	7	2	4
	BA.5.1.6	1	Omicron	7	2	3
	BA.5.1.7	1	Omicron	6	2	4
	BA.5.2.16	1	Omicron	6	2	4
	BA.5.2.56	1	Omicron	7	2	3
	BA.5.6.2	1	Omicron	7	2	3
	BE.1.4	1	Omicron	6	2	3
	BE.5	1	Omicron	6	2	3
	BF.21	1	Omicron	7	2	4
	BF.27	1	Omicron	6	2	5
	BF.39	1	Omicron	8	2	4
	BF.5.1	1	Omicron	8	2	5
	BF.5.5	1	Omicron	7	2	5
	BF.7.23	1	Omicron	7	2	5
	BF.7.24	1	Omicron	7	2	4
	BF.7.3	1	Omicron	7	2	5
	BF.7.6	1	Omicron	7	2	4
	BF.7.7	1	Omicron	7	2	4
	BF.8	1	Omicron	7	2	5
	BF.9	1	Omicron	7	2	5
	BL.2	1	Omicron	7	2	5
	BM.1.1.3	1	Omicron	8	2	4
	BN.1.2	1	Omicron	8	2	4
	BN.1.4	1	Omicron	8	2	5
	BN.1.7	1	Omicron	8	2	5
	BQ.1.1.18	1	Omicron	8	2	5
	BQ.1.10	1	Omicron	8	2	5
	BQ.1.23	1	Omicron	8	2	5
	BQ.1.4	1	Omicron	7	2	5
	BQ.1.5	1	Omicron	7	2	5
	BQ.1.8.2	1	Omicron	8	2	5
	BU.1	1	Omicron	8	2	5
	BY.1.2	1	Omicron	7	2	5
	C.3	1	Pre-VOC	1	2	5
	CH.1.1.11	1	Omicron	8	2	5
	CQ.1	1	Omicron	7	2	5
	CR.1	1	Omicron	8	2	5
	CS.1	1	Omicron	7	2	5
	DN.1	1	Omicron	8	2	5
	DT.1	1	Omicron	8	2	5
	DV.6	1	Omicron	8	2	5
	EC.1	1	Omicron	8	2	5
	EF.1	1	Omicron	8	2	5
	EF.1.1	1	Omicron	8	2	5
	EF.2	1	Omicron	8	2	5
	P.2	1	Zeta	2	2	5
	XBB.2	1	Omicron	8	2	5
	Y.1	1	Pre-VOC	2	2	5

## Sheet: ST3
	Supplementary Table 3. SARS-CoV-2 lineages present during the Pre-VOC wave Global lineages appearing in Norfolk during the defined Pre-VOC wave dated from the week commencing 09/03/2020 to 21/12/2021. Lineages present in the focused dataset highlighted in grey. Number of appearances listed in descending order, with appearances (%) calculated against the total number of sequences observed during t…
	Lineage	Appearances (n)	Appearances (%)	VOC
	B.1.177	508	19.34	Pre-VOC
	B.1.1.7	399	15.19	Alpha
	B.1.1	305	11.61	Pre-VOC
	B.1.1.198	267	10.16	Pre-VOC
	B.1.177.57	194	7.38	Pre-VOC
	B.1	152	5.79	Pre-VOC
	B.1.201	63	2.4	Pre-VOC
	B	61	2.32	Pre-VOC
	B.1.177.16	58	2.21	Pre-VOC
	B.1.225	55	2.09	Pre-VOC
	B.1.258	49	1.87	Pre-VOC
	B.1.36.2	46	1.75	Pre-VOC
	AD.2	42	1.6	Pre-VOC
	B.1.177.4	26	0.99	Pre-VOC
	B.1.36.17	23	0.88	Pre-VOC
	B.1.177.10	22	0.84	Pre-VOC
	B.1.1.311	21	0.8	Pre-VOC
	B.1.1.37	21	0.8	Pre-VOC
	B.1.93	21	0.8	Pre-VOC
	B.1.258.3	16	0.61	Pre-VOC
	B.1.160	14	0.53	Pre-VOC
	B.1.177.54	14	0.53	Pre-VOC
	B.1.36.9	12	0.46	Pre-VOC
	B.1.1.307	11	0.42	Pre-VOC
	B.1.177.87	11	0.42	Pre-VOC
	B.1.1.3	10	0.38	Pre-VOC
	B.1.177.17	10	0.38	Pre-VOC
	B.3	10	0.38	Pre-VOC
	B.40	10	0.38	Pre-VOC
	B.1.111	9	0.34	Pre-VOC
	B.1.221	9	0.34	Pre-VOC
	B.1.177.56	7	0.27	Pre-VOC
	B.1.177.81	7	0.27	Pre-VOC
	B.1.1.351	6	0.23	Pre-VOC
	B.1.177.60	6	0.23	Pre-VOC
	C.35	6	0.23	Pre-VOC
	B.1.1.1	5	0.19	Pre-VOC
	B.1.1.10	5	0.19	Pre-VOC
	B.1.1.12	5	0.19	Pre-VOC
	B.1.221.1	5	0.19	Pre-VOC
	B.1.391	5	0.19	Pre-VOC
	B.33	5	0.19	Pre-VOC
	B.1.177.18	4	0.15	Pre-VOC
	B.23	4	0.15	Pre-VOC

## Sheet: ST4
	Supplementary Table 4. SARS-CoV-2 lineages present during the Alpha wave Global lineages appearing in Norfolk during the defined Alpha wave dated from the week commencing 28/12/2020 to 24/05/2021. Lineages present in the focused dataset highlighted in grey. Number of appearances listed in descending order, with appearances (%) calculated against the total number of sequences observed during this …
	Lineages	Appearances (n)	Appearances (%)	VOC
	B.1.1.7	2106	92.94	Alpha
	B.1.177	58	2.56	Pre-VOC
	B.1.177.69	12	0.53	Pre-VOC
	B.1.617.2	10	0.44	Delta
	AY.10	9	0.4	Delta
	AY.4	8	0.35	Delta
	B.1.177.60	8	0.35	Pre-VOC
	B.1.351	7	0.31	Pre-VOC
	B.1.36.2	6	0.26	Pre-VOC
	B.1.1.198	5	0.22	Pre-VOC
	B.1.177.16	5	0.22	Pre-VOC
	B.1.177.57	5	0.22	Pre-VOC
	AY.7	4	0.18	Delta
	B.1.1	3	0.13	Pre-VOC
	B.1	2	0.09	Pre-VOC
	B.1.1.170	2	0.09	Pre-VOC
	B.1.2	2	0.09	Pre-VOC
	B.1.36.7	2	0.09	Pre-VOC
	Q.1	2	0.09	Alpha
	AY.9	1	0.04	Delta
	B.1.1.159	1	0.04	Pre-VOC
	B.1.1.222	1	0.04	Pre-VOC
	B.1.177.7	1	0.04	Pre-VOC
	B.1.177.87	1	0.04	Pre-VOC
	B.1.221	1	0.04	Pre-VOC
	B.1.243	1	0.04	Pre-VOC
	B.1.258.17	1	0.04	Pre-VOC
	B.1.408	1	0.04	Pre-VOC
	BA.1.1.15	1	0.04	Omicron

## Sheet: ST5
	Supplementary Table 5. SARS-CoV-2 lineages present during the Delta wave Global lineages appearing in Norfolk during the defined Delta wave dated from the week commencing 31/05/2021 to 13/12/2021. Lineages present in the focused dataset highlighted in grey. Number of appearances listed in descending order, with appearances (%) calculated against the total number of sequences observed during this …
	Lineage	Appearances (n)	Appearances (%)	VOC
	AY.4	6479	62.4	Delta
	AY.4.2	813	7.83	Delta
	AY.6	393	3.79	Delta
	AY.43	372	3.58	Delta
	AY.98	333	3.21	Delta
	AY.5	303	2.92	Delta
	AY.120	207	1.99	Delta
	AY.4.2.2	207	1.99	Delta
	BA.1	127	1.22	Omicron
	B.1.617.2	96	0.92	Delta
	AY.124	93	0.9	Delta
	BA.1.17.2	77	0.74	Omicron
	AY.4.2.1	76	0.73	Delta
	AY.4.8	72	0.69	Delta
	AY.9	69	0.66	Delta
	AY.36	67	0.65	Delta
	AY.46.5	52	0.5	Delta
	AY.111	50	0.48	Delta
	AY.90	49	0.47	Delta
	AY.7	45	0.43	Delta
	AY.122	44	0.42	Delta
	AY.9.2	43	0.41	Delta
	AY.121	31	0.3	Delta
	AY.127	31	0.3	Delta
	B.1.1.7	31	0.3	Alpha
	BA.1.1	23	0.22	Omicron
	BA.1.15.1	23	0.22	Omicron
	AY.126	21	0.2	Delta
	AY.10	18	0.17	Delta
	BA.1.15	17	0.16	Omicron
	AY.4.11	16	0.15	Delta
	AY.121.1	8	0.08	Delta
	AY.4.5	8	0.08	Delta
	AY.87	8	0.08	Delta
	AY.34	7	0.07	Delta
	AY.34.1	7	0.07	Delta
	AY.46.6	6	0.06	Delta
	AY.8	6	0.06	Delta
	AY.98.1	5	0.05	Delta
	BA.1.16	5	0.05	Omicron
	BA.1.17	5	0.05	Omicron
	AY.25.1	4	0.04	Delta
	AY.42	4	0.04	Delta
	AY.118	3	0.03	Delta
	AY.20.1	3	0.03	Delta
	AY.103	2	0.02	Delta
	AY.107	2	0.02	Delta
	AY.4.9	2	0.02	Delta
	AY.47	2	0.02	Delta
	AY.58	2	0.02	Delta
	BA.1.1.15	2	0.02	Omicron
	AY.129	1	0.01	Delta
	AY.25	1	0.01	Delta
	AY.3	1	0.01	Delta
	AY.32	1	0.01	Delta
	AY.33	1	0.01	Delta
	AY.4.10	1	0.01	Delta
	AY.4.17	1	0.01	Delta
	AY.4.2.3	1	0.01	Delta
	AY.4.4	1	0.01	Delta
	AY.45	1	0.01	Delta
	AY.88	1	0.01	Delta
	AY.99	1	0.01	Delta
	B.1.351	1	0.01	Beta
	BA.1.14	1	0.01	Omicron

## Sheet: ST6
	Supplementary Table 6. SARS-CoV-2 lineages present during the Omicron wave Global lineages appearing in Norfolk during the defined Omicron wave dated from the week commencing 20/12/2021 to 26/12/2022. Lineages present in the focused dataset highlighted in grey. Number of appearances listed in descending order, with appearances (%) calculated against the total number of sequences observed during t…
	Lineage	Appearances (n)	Appearances (%)	VOC
	BA.2	3823	27.06	Omicron
	BA.1.1	2563	18.14	Omicron
	BA.1	1657	11.73	Omicron
	BA.1.17.2	1003	7.1	Omicron
	BA.1.1.13	769	5.44	Omicron
	BA.2.9	318	2.25	Omicron
	BA.2.1	298	2.11	Omicron
	BA.1.15.1	271	1.92	Omicron
	BA.1.1.14	250	1.77	Omicron
	BA.5.1	193	1.37	Omicron
	BA.1.1.15	149	1.05	Omicron
	BA.2.3	141	1	Omicron
	BA.2.10	140	0.99	Omicron
	BA.5.2.1	138	0.98	Omicron
	BA.1.17	136	0.96	Omicron
	BA.5.2	132	0.93	Omicron
	BA.1.15	116	0.82	Omicron
	BA.2.5	116	0.82	Omicron
	BA.1.16	103	0.73	Omicron
	BA.1.1.1	69	0.49	Omicron
	AY.4	53	0.38	Delta
	BA.4	53	0.38	Omicron
	BQ.1.1	49	0.35	Omicron
	BQ.1	47	0.33	Omicron
	XL	46	0.33	Omicron
	BE.1	42	0.3	Omicron
	BA.1.1.12	39	0.28	Omicron
	BA.2.3.5	37	0.26	Omicron
	XBB.1	37	0.26	Omicron
	AY.4.2	36	0.25	Delta
	BA.2.18	33	0.23	Omicron
	BQ.1.1.8	33	0.23	Omicron
	BA.2.12.1	31	0.22	Omicron
	BA.4.1	28	0.2	Omicron
	BE.1.1	28	0.2	Omicron
	BA.1.18	27	0.19	Omicron
	XE	27	0.19	Omicron
	BA.1.5	26	0.18	Omicron
	BF.28	26	0.18	Omicron
	BA.5.1.35	24	0.17	Omicron
	XBB.1.5.20	24	0.17	Omicron
	BA.2.23	22	0.16	Omicron
	BA.2.50	22	0.16	Omicron
	BQ.1.1.62	21	0.15	Omicron
	XQ	21	0.15	Omicron
	BA.1.10	20	0.14	Omicron
	BA.5.2.3	19	0.13	Omicron
	BA.5.2.6	19	0.13	Omicron
	BD.1	19	0.13	Omicron
	BF.11.2	19	0.13	Omicron
	BA.4.6	18	0.13	Omicron
	BQ.1.8	17	0.12	Omicron
	BA.4.1.8	16	0.11	Omicron
	BA.5.1.30	16	0.11	Omicron
	AY.4.2.2	15	0.11	Delta
	BA.2.37	15	0.11	Omicron
	BA.5.1.33	15	0.11	Omicron
	BA.5.2.13	14	0.1	Omicron
	BA.1.7	13	0.09	Omicron
	BN.1.3	13	0.09	Omicron
	AY.43	11	0.08	Delta
	BA.2.12	11	0.08	Omicron
	BA.2.8	11	0.08	Omicron
	BA.4.6.1	11	0.08	Omicron
	BA.5	11	0.08	Omicron
	BQ.1.1.1	11	0.08	Omicron
	BA.5.1.10	10	0.07	Omicron
	BA.5.1.5	10	0.07	Omicron
	BA.5.2.26	10	0.07	Omicron
	BE.1.2	10	0.07	Omicron
	BF.4	10	0.07	Omicron
	BF.7	10	0.07	Omicron
	BA.1.12	9	0.06	Omicron
	BA.5.1.21	9	0.06	Omicron
	BA.5.2.20	9	0.06	Omicron
	BA.5.2.7	9	0.06	Omicron
	BA.5.2.9	9	0.06	Omicron
	BA.5.3.3	9	0.06	Omicron
	BF.5	9	0.06	Omicron
	BF.6	9	0.06	Omicron
	BQ.1.1.4	9	0.06	Omicron
	AY.98	8	0.06	Delta
	BA.5.1.22	8	0.06	Omicron
	BA.5.2.35	8	0.06	Omicron
	BQ.1.1.2	8	0.06	Omicron
	DF.1	8	0.06	Omicron
	BA.1.20	7	0.05	Omicron
	BA.2.16	7	0.05	Omicron
	BA.5.1.23	7	0.05	Omicron
	BA.5.8	7	0.05	Omicron
	BE.1.1.2	7	0.05	Omicron
	BF.1	7	0.05	Omicron
	BF.26	7	0.05	Omicron
	BF.7.5	7	0.05	Omicron
	BQ.1.1.22	7	0.05	Omicron
	AY.120	6	0.04	Delta
	BA.1.1.18	6	0.04	Omicron
	BA.5.9	6	0.04	Omicron
	BF.11.1	6	0.04	Omicron
	BN.1	6	0.04	Omicron
	BQ.1.11	6	0.04	Omicron
	BA.1.14	5	0.04	Omicron
	BA.2.32	5	0.04	Omicron
	BA.2.36	5	0.04	Omicron
	BA.2.75.1	5	0.04	Omicron
	BA.4.4	5	0.04	Omicron
	BA.5.1.24	5	0.04	Omicron
	BA.5.2.21	5	0.04	Omicron
	BA.5.6	5	0.04	Omicron
	BF.14	5	0.04	Omicron
	BN.1.5	5	0.04	Omicron
	BQ.1.13	5	0.04	Omicron
	CR.2	5	0.04	Omicron
	BA.1.1.4	4	0.03	Omicron
	BA.2.22	4	0.03	Omicron
	BA.2.23.1	4	0.03	Omicron
	BA.2.38	4	0.03	Omicron
	BA.2.41	4	0.03	Omicron
	BA.5.1.2	4	0.03	Omicron
	BA.5.1.25	4	0.03	Omicron
	BA.5.1.26	4	0.03	Omicron
	BA.5.1.3	4	0.03	Omicron
	BA.5.2.28	4	0.03	Omicron
	BF.11	4	0.03	Omicron
	BQ.1.1.6	4	0.03	Omicron
	BQ.1.2	4	0.03	Omicron
	CH.1.1	4	0.03	Omicron
	CK.2.1	4	0.03	Omicron
	CN.1	4	0.03	Omicron
	AY.103	3	0.02	Delta
	AY.121	3	0.02	Delta
	AY.122	3	0.02	Delta
	AY.4.2.1	3	0.02	Delta
	B.1.617.2	3	0.02	Delta
	BA.1.19	3	0.02	Omicron
	BA.2.10.1	3	0.02	Omicron
	BA.2.39	3	0.02	Omicron
	BA.2.56	3	0.02	Omicron
	BA.4.1.1	3	0.02	Omicron
	BA.5.2.2	3	0.02	Omicron
	BA.5.3.1	3	0.02	Omicron
	BF.10	3	0.02	Omicron
	BN.1.3.1	3	0.02	Omicron
	BQ.1.3.2	3	0.02	Omicron
	CK.2.1.1	3	0.02	Omicron
	XAZ	3	0.02	Omicron
	AY.127	2	0.01	Delta
	AY.4.10	2	0.01	Delta
	B.1.1.529	2	0.01	Omicron
	BA.1.1.10	2	0.01	Omicron
	BA.1.1.7	2	0.01	Omicron
	BA.1.21	2	0.01	Omicron
	BA.2.10.3	2	0.01	Omicron
	BA.2.2.1	2	0.01	Omicron
	BA.2.51	2	0.01	Omicron
	BA.2.6	2	0.01	Omicron
	BA.2.76	2	0.01	Omicron
	BA.2.9.1	2	0.01	Omicron
	BA.2.9.3	2	0.01	Omicron
	BA.4.1.10	2	0.01	Omicron
	BA.4.1.5	2	0.01	Omicron
	BA.4.7	2	0.01	Omicron
	BA.5.1.1	2	0.01	Omicron
	BA.5.2.33	2	0.01	Omicron
	BA.5.2.34	2	0.01	Omicron
	BA.5.3	2	0.01	Omicron
	BA.5.3.2	2	0.01	Omicron
	BA.5.5	2	0.01	Omicron
	BE.1.1.1	2	0.01	Omicron
	BE.1.3	2	0.01	Omicron
	BF.11.5	2	0.01	Omicron
	BF.36	2	0.01	Omicron
	BF.7.4	2	0.01	Omicron
	BF.7.4.1	2	0.01	Omicron
	BQ.1.1.19	2	0.01	Omicron
	BQ.1.1.24	2	0.01	Omicron
	BQ.1.1.5	2	0.01	Omicron
	BQ.1.1.7	2	0.01	Omicron
	BQ.1.14	2	0.01	Omicron
	BS.1	2	0.01	Omicron
	CH.1.1.2	2	0.01	Omicron
	CJ.1.2	2	0.01	Omicron
	EC.1.1	2	0.01	Omicron
	XAY.1	2	0.01	Omicron
	XN	2	0.01	Omicron
	AY.111	1	0.01	Delta
	AY.126	1	0.01	Delta
	AY.36	1	0.01	Delta
	AY.4.11	1	0.01	Delta
	AY.4.13	1	0.01	Delta
	AY.4.8	1	0.01	Delta
	AY.42	1	0.01	Delta
	AY.5	1	0.01	Delta
	AY.90	1	0.01	Delta
	BA.1.1.11	1	0.01	Omicron
	BA.2.13	1	0.01	Omicron
	BA.2.14	1	0.01	Omicron
	BA.2.25	1	0.01	Omicron
	BA.2.3.2	1	0.01	Omicron
	BA.2.3.9	1	0.01	Omicron
	BA.2.40.1	1	0.01	Omicron
	BA.2.44	1	0.01	Omicron
	BA.2.45	1	0.01	Omicron
	BA.2.52	1	0.01	Omicron
	BA.2.75	1	0.01	Omicron
	BA.2.75.5	1	0.01	Omicron
	BA.4.6.5	1	0.01	Omicron
	BA.5.1.6	1	0.01	Omicron
	BA.5.1.7	1	0.01	Omicron
	BA.5.2.16	1	0.01	Omicron
	BA.5.2.56	1	0.01	Omicron
	BA.5.6.2	1	0.01	Omicron
	BE.1.4	1	0.01	Omicron
	BE.5	1	0.01	Omicron
	BF.21	1	0.01	Omicron
	BF.27	1	0.01	Omicron
	BF.39	1	0.01	Omicron
	BF.5.1	1	0.01	Omicron
	BF.5.5	1	0.01	Omicron
	BF.7.23	1	0.01	Omicron
	BF.7.24	1	0.01	Omicron
	BF.7.3	1	0.01	Omicron
	BF.7.6	1	0.01	Omicron
	BF.7.7	1	0.01	Omicron
	BF.8	1	0.01	Omicron
	BF.9	1	0.01	Omicron
	BL.2	1	0.01	Omicron
	BM.1.1.3	1	0.01	Omicron
	BN.1.2	1	0.01	Omicron
	BN.1.4	1	0.01	Omicron
	BN.1.7	1	0.01	Omicron
	BQ.1.1.18	1	0.01	Omicron
	BQ.1.10	1	0.01	Omicron
	BQ.1.23	1	0.01	Omicron
	BQ.1.4	1	0.01	Omicron
	BQ.1.5	1	0.01	Omicron
	BQ.1.8.2	1	0.01	Omicron
	BU.1	1	0.01	Omicron
	BY.1.2	1	0.01	Omicron
	CH.1.1.11	1	0.01	Omicron
	CQ.1	1	0.01	Omicron
	CR.1	1	0.01	Omicron
	CS.1	1	0.01	Omicron
	DN.1	1	0.01	Omicron
	DT.1	1	0.01	Omicron
	DV.6	1	0.01	Omicron
	EC.1	1	0.01	Omicron
	EF.1	1	0.01	Omicron
	EF.1.1	1	0.01	Omicron
	EF.2	1	0.01	Omicron
	XBB.2	1	0.01	Omicron

## Sheet: ST7
	Supplementary Table 7. Top appearing lineages by study counties Most frequently appearing SARS-CoV-2 lineages in each dated wave in Norfolk and comparison counties Suffolk and Hertfordshire. % Appearance refers to the overall number of sequences present of the respective lineage within the wave.
		Norfolk		Suffolk		Hertfordshire
		Lineage	Appearance (%)	Lineage	Appearance (%)	Lineage	Appearance (%)
	Pre-VOC	B.1.177	19.3	B.1.177	23.8	B.1.1	22.4
		B.1.1.7	15.2	B.1.1	13.1	B.1.177	12.3
		B.1.1	11.6	B.1	8.8	B.1	7.4
	Alpha	B.1.1.7	92.9	B.1.1.7	88.9	B.1.1.7	87.7
		B.1.177	2.6	B.1.177	6.3	B.1.177	2.9
		B.1.177.69	0.5	AY.4	0.9	B.1.617.2	1.2
	Delta	AY.4	62.4	AY.4	59.6	AY.4	59.2
		AY.4.2	7.8	AY.98	4.9	AY.4.2	8
		AY.6	3.8	AY.4.2	4.8	AY.43	4.5
	Omicron	BA.2	30.5	BA.2	31.7	BA.2	27.6
		BA.1.1	18.1	BA.1.1	16.7	BA.1.1	14.8
		BA.1	11.7	BA.1	13.7	BA.1	14.8

## Sheet: SF1
	Supplementary Figure 1. Sequencing coverage for Norfolk, UK, per week during the COVID-19 pandemic, March 2020 – December 2022 Sequencing coverage each week defined as the number of SARS-CoV-2 sequences present in the COG-UK dataset divided by the number of regionally reported COVID-19 cases to the UK Government.

## Sheet: SF2
	Supplementary Figure 2. Age and sex distribution of patients where metadata was present for both variables Age and sex metadata from 2,974 patients associated with COG-UK sequences regionally in Norfolk. A - count of each age band, with B displaying data proportionately. ‘Other’ group not shown.

[truncated: 5 more sheets: SF3, SF4, SF5, SF6, SF7]
